# Supplementary material for: Titers of antibodies against ancestral SARS-CoV-2 correlate with levels of neutralizing antibodies to multiple variants
Source: NPJ Vaccines. 2022 Dec 30;7:174. doi: 10.1038/s41541-022-00586-7 (PMC9801350; doi:10.1038/s41541-022-00586-7)
Supplement: Supplementary file 2 — Supplementary Data [file 41541_2022_586_MOESM2_ESM.xlsx]

## Sheet: Fig. 2
Keyword_1	Value_1													Header	Legend
Keyword_2	Value_2													row	database reference
Keyword_3	Value_3													RBDwt (2)	anti-RBD Wuhan
Keyword_4	Value_4													RBD Delta (2)	anti-RBD Delta
Keyword_5	Value_5													RBD Beta (2)	anti-RBD Beta
Keyword_6	Value_6													RBD Omicron (2)	anti-RBD Omicron
Keyword_7	Value_7													RBD Epsilon (3)	anti-RBD Epsilon
Keyword_8	Value_8													RBD Delta C36 (3)	anti-RBD Delta C36
Keyword_9	Value_9													RBD delta(3)	anti-RBD Delta
Keyword_10	Value_10													RBD alpha (3)	anti-RBD Alpha
Keyword_11	Value_11													RBD Gamma (3)	anti-RBD Gamma
Keyword_12	Value_12													Nucleocapsid(3)	anti-Nucleocapsid
														group Fig.2	Group corresponds to sample type, used for gating to differentiate sample types shown in column M.
														Sample type/patient category	Colors used in dot plots
														Group color
		0.967417	0.963494	0.911047	0.964824	0.943862	0.948074	0.970054	0.937928			Pearson correlations with anti-RBD Wuhan
row	RBDwt (2)	RBD Delta (2)	RBD Beta (2)	RBD Omicron (2)	RBD Epsilon (3)	RBD Delta C36 (3)	RBD delta(3)	RBD alpha (3)	RBD Gamma (3)	Nucleocapsid(3)	group Fig.2	Sample type/patient category	Group color	Number of vaccine doses	Medication type	sex	age (5 year intervals)	row
1	10000	10000	10000	10000	10000	10000	10000	10000	10000	10000	1	na	none	na	na			1
52527	57.3173	33.8364	20.71	22.9113	54.8976	50.1825	49.7335	67.1624	29.0771	32.1643	20	control sample convalescent plasma blood donor 2021	green	unknown				52527
52528	4.42433	2.01348	1.86914	1.31223	5.4357	4.24546	4.22821	6.08258	2.92583	2.33072	20	control sample convalescent plasma blood donor 2021	green	unknown				52528
52563	44.5115	22.4286	14.5511	10.4186	58.3736	48.1497	46.4894	68.2479	29.0127	17.915	20	control sample convalescent plasma blood donor 2021	green	unknown				52563
52564	1.54664	0.952475	1.16044	1.13072	1.85895	1.68483	1.72629	2.32323	1.45268	1.51072	20	control sample convalescent plasma blood donor 2021	green	unknown				52564
52599	22.7411	12.0092	7.50753	4.81578	27.3999	21.9923	22.9074	33.6116	14.4772	9.09744	20	control sample convalescent plasma blood donor 2021	green	unknown				52599
52600	1.1641	1.00195	0.876916	1.05925	1.48859	1.27875	1.3089	1.57027	1.49559	1.22177	20	control sample convalescent plasma blood donor 2021	green	unknown				52600
52610	145.187	119.711	113.237	96.1525	252.188	229.666	262.856	278.147	236.304	1.63078	20	Healthy	green	3		F	35	52610
52633	169.309	142.034	135.906	125.804	282.78	268.394	283.646	306.622	298.297	1.41624	20	Healthy	green	3		F	50	52633
52635	11.4958	6.09161	3.99448	2.96607	17.3547	12.9054	13.0537	18.0963	9.04927	7.26953	20	control sample convalescent plasma blood donor 2021	green	unknown				52635
52636	0.871996	0.871996	0.897591	0.861746	1.34353	0.974061	1.19186	1.57689	1.33187	1.11018	20	control sample convalescent plasma blood donor 2021	green	unknown				52636
52645	117.276	88.3444	93.9403	78.0654	207.452	184.384	194.211	222.401	195.96	1.39975	20	Healthy	green	3		F	30	52645
52666	139.869	107.801	97.6252	85.2912	233.332	208.004	230.609	273.35	213.703	3.04029	20	Healthy	green	3		F	45	52666
52675	189.945	157.174	151.829	155.583	206.131	207.811	240.652	272.675	210.673	1.22712	20	Healthy	green	3		M	60	52675
52683	67.6696	36.268	24.2266	15.4952	55.4643	54.9817	53.9883	71.9273	30.5426	17.7412	20	control sample convalescent plasma blood donor 2021	green	unknown				52683
52684	5.26163	2.57637	2.09746	1.52378	6.01078	5.6454	5.76721	7.79704	3.41258	2.9579	20	control sample convalescent plasma blood donor 2021	green	unknown				52684
52719	55.3447	27.6732	19.643	12.7523	52.607	52.8714	47.9368	66.177	28.9917	17.889	20	control sample convalescent plasma blood donor 2021	green	unknown				52719
52720	1.65499	1.17467	1.2911	1.21834	1.34617	1.67369	1.71082	1.99815	1.5747	1.18149	20	control sample convalescent plasma blood donor 2021	green	unknown				52720
52731	108.789	101.203	99.568	102.566	155.181	174.714	157.11	174.96	159.74	1.59618	20	serum standard	green	3				52731
52732	153.747	115.584	115.584	121.151	144.31	176.6	177.894	177.768	166.121	1.35773	20	serum standard	green	3				52732
52733	156.214	133.456	126.512	124.738	169.514	189.404	191.336	198.766	178.676	1.47754	20	serum standard	green	3				52733
52734	184.193	141.293	129.508	117.183	207.857	211.16	223.099	238.901	201.811	1.16937	20	serum standard	green	3				52734
52735	208.862	159.57	147.88	123.331	218.796	223.417	235.693	277.647	219.229	1.26477	20	serum standard	green	3				52735
52736	173.695	118.869	112.649	78.4403	179.594	172.789	180.964	215.889	167.61	1.08559	20	serum standard	green	3				52736
52737	109.165	70.0816	69.1832	51.4386	148.126	140.877	145.215	179.201	129.648	1.20145	20	serum standard	green	3				52737
52738	61.4399	38.3829	38.2047	27.9414	69.7748	65.7896	69.7116	83.3752	63.8919	1.16357	20	serum standard	green	3				52738
52739	21.2455	12.712	12.8447	9.272	23.8404	22.5931	24.672	31.671	22.824	1.02119	20	serum standard	green	3				52739
52740	8.2555	4.75831	4.86322	3.55527	9.59386	8.95798	9.74164	12.5627	8.0624	1.15003	20	serum standard	green	3				52740
52741	5.38596	3.23237	3.04853	1.90609	8.0362	7.0688	6.73232	10.8823	6.47994	1.34852	20	serum standard	green	3				52741
52742	1.8236	1.21383	1.64146	1.21383	2.33053	2.0566	1.87398	2.74143	1.85736	0.983677	20	serum standard	green	3				52742
52755	23.9612	11.0941	8.72768	4.71595	26.1893	23.45	22.9022	32.0697	14.0269	9.06873	20	control sample convalescent plasma blood donor 2021	green	unknown				52755
52756	1.02456	0.748208	1.00384	0.877172	1.78012	1.51815	1.68656	1.40589	1.49945	0.928771	20	control sample convalescent plasma blood donor 2021	green	unknown				52756
52774	202.174	153.696	149.702	142.167	290.544	277.29	272.142	321.776	257.928	1.72031	20	Healthy	green	3		F	70	52774
52791	11.233	6.00093	5.11011	2.55609	11.5725	9.68942	8.79326	14.7488	6.3165	4.34645	20	control sample convalescent plasma blood donor 2021	green	unknown				52791
52792	1.06932	0.962558	1.28283	0.933451	1.15618	1.09816	1.25268	1.35995	1.31086	1.2236	20	Control sample, negative	green	na				52792
52803	1.78463	1.32142	1.69082	1.28625	2.21498	1.78107	2.06311	2.55343	2.21498	1.08678	20	Control sample, negative, no serum	green	na				52803
52804	1.57114	1.23588	1.49525	1.14099	1.81985	1.54583	1.67726	1.89828	1.45746	1.11228	20	Control sample, negative, no serum	green	na				52804
52805	1.50469	1.22821	1.37601	1.14998	1.45021	1.22434	1.42546	1.6846	1.33884	1.14135	20	Control sample, negative, no serum	green	na				52805
52806	1.15707	1.04158	1.12348	0.893076	1.62355	1.18885	1.46144	1.61857	1.56792	1.10333	20	Control sample, negative, no serum	green	na				52806
52807	1.06467	1.07391	1.05147	0.937635	1.09892	1.11625	1.0464	1.20821	1.25968	0.943419	20	Control sample, negative, no serum	green	na				52807
52808	1.86625	1.47399	1.61127	1.39376	1.72388	1.56165	1.47335	2.2003	1.67435	1.24635	20	Control sample, negative, no serum	green	na				52808
52809	1.20717	1.28071	1.12854	1.08455	1.11406	0.94296	1.08037	1.08661	1.34475	0.876417	20	Control sample, negative, no serum	green	na				52809
52810	1.14046	1.08166	1.22696	0.898295	1.24381	1.20206	1.3402	1.28511	1.23812	1.34776	20	Control sample, negative, no serum	green	na				52810
52811	1.37651	1.40597	1.399	1.15167	1.70189	1.65309	1.56798	1.90675	1.73768	1.187	20	Control sample, negative, no serum	green	na				52811
52812	1.07935	0.993265	1.14684	1.04671	1.34606	1.24052	1.30746	1.36707	1.37272	1.10961	20	Control sample, negative, no serum	green	na				52812
52813	34.3667	27.4715	20.2828	15.3315	33.6163	33.0583	33.686	39.8931	23.5617	17.0873	20	control sample convalescent plasma blood donor 2021	green	unknown				52813
52814	49.7197	31.7819	23.9585	16.7687	41.543	43.8395	40.3435	51.8116	26.2717	17.9632	20	control sample convalescent plasma blood donor 2021	green	unknown				52814
52815	64.6574	36.5049	24.5379	15.6703	57.638	49.466	51.343	65.3768	31.014	18.3662	20	control sample convalescent plasma blood donor 2021	green	unknown				52815
52816	3.95621	1.95394	1.85249	1.31085	4.87864	3.6851	4.19418	5.68289	3.11613	2.33756	20	control sample convalescent plasma blood donor 2021	green	unknown				52816
52817	44.4794	27.6989	29.1129	19.9013	58.3878	51.3917	58.8966	70.1329	55.0806	3.87252	20	Immunosuppressive therapy or immunodeficiency	green	3		F	50	52817
52818	16.4501	8.81106	9.68278	4.63599	21.3016	17.224	17.7325	24.6116	15.0413	5.88214	20	Immunosuppressive therapy or immunodeficiency	green	3		F	65	52818
52819	5.06381	2.33955	2.30029	2.19425	5.15238	3.89195	4.03471	6.16294	3.66971	5.67302	20	Immunosuppressive therapy or immunodeficiency	green	3		F	80	52819
52820	25.3089	12.1508	12.8818	6.19829	29.3432	24.3933	27.5498	36.1105	22.3487	12.2515	20	Immunosuppressive therapy or immunodeficiency	green	3		M	75	52820
52821	2.78266	1.8205	2.10435	1.50114	2.90123	2.15246	2.40662	2.96058	2.4401	3.37734	20	Immunosuppressive therapy or immunodeficiency	green	3		F	55	52821
52822	3.32208	1.92981	1.69776	1.46125	3.35106	2.8919	3.19853	4.26526	2.54972	4.19655	20	Immunosuppressive therapy or immunodeficiency	green	3		M	35	52822
52823	69.2917	63.2452	63.5378	64.1717	136.423	126.252	137.923	136.048	136.198	1.2499	20	Immunosuppressive therapy or immunodeficiency	green	3		M	30	52823
52824	115.456	80.1866	73.0291	60.4775	146.095	123.752	141.272	160.607	126.008	1.26672	20	Immunosuppressive therapy or immunodeficiency	green	3		F	45	52824
52825	163.6	120.86	110.37	92.3877	211.126	191.054	217.324	233.53	210.416	1.39803	20	Inflammatory bowel disease	green	3		F	25	52825
52826	157.897	129.829	113.089	105.349	238.325	230.058	238.325	256.365	203.249	1.73228	20	Inflammatory bowel disease	green	3	alpha 4 beta 7 antagonist	F	30	52826
52830	101.886	96.3193	94.9369	89.6689	172.148	178.912	192.185	198.146	190.284	1.42136	20	Healthy	green	3		F	45	52830
52832	188.561	141.576	132.482	117.464	280.319	242.836	258.717	306.936	247.144	7.45899	20	Healthy	green	3		F	20	52832
52834	184.579	136.952	115.061	91.9968	258.02	264.667	269.407	295.243	206.173	1.61205	20	Healthy	green	2 or more		F	35	52834
52836	67.3793	36.9218	25.0904	15.326	83.4954	75.1227	78.0228	103.632	49.4667	1.52566	20	Inflammatory bowel disease	green	V1	IL12_IL23 antagonist	F	30	52836
52837	168.962	112.553	109.023	107.025	235.235	190.967	196.126	258.926	192.235	1.48309	20	Healthy	green	3		F	50	52837
52838	148.335	126.115	120.725	110.055	203.571	197.384	201.743	224.409	203.763	1.04678	20	Healthy	green	3		M	30	52838
52839	51.4413	29.8605	37.2512	23.3567	63.1136	52.1137	62.3067	67.5306	57.0828	1.66893	20	Inflammatory bowel disease	green	3		F	25	52839
52840	133.105	102.024	108.23	112.069	277.173	241.02	266.308	307.768	267.744	4.09078	20	Inflammatory bowel disease	green	3	TNF-alpha antagonist	M	30	52840
52841	1.36282	1.16415	1.44375	1.09057	1.42036	1.35688	1.64143	1.56077	1.32577	2.12239	20	Inflammatory bowel disease	green	V1	TNF-alpha antagonist	M	25	52841
52842	102.198	62.9389	63.075	37.1518	134.245	108.045	125.075	158.012	111.414	1.81094	20	Inflammatory bowel disease	green	2 or more	TNF-alpha antagonist	M	40	52842
52843	189.687	154.126	154.351	134.127	312.885	265.732	299.382	335.27	302.992	1.64387	20	Inflammatory bowel disease	green	3	alpha 4 beta 7 antagonist	M	50	52843
52844	84.7774	50.7054	56.3648	43.429	130.395	106.71	123.24	143.842	112.446	2.71584	20	Inflammatory bowel disease	green	3		F	60	52844
52845	64.3409	47.6605	51.271	29.7525	97.1736	92.7136	103.877	116.703	105.777	1.52931	20	Inflammatory bowel disease	green	3		F	55	52845
52846	168.234	143.097	146.988	131.843	256.776	260.436	276.472	281.77	260.773	1.11798	20	Inflammatory bowel disease	green	3		M	35	52846
52847	1.71525	1.50252	2.09901	1.26752	2.53475	2.36552	2.33635	2.73315	2.75649	1.54272	20	Inflammatory bowel disease	green	2 or more		M	35	52847
52848	173.553	150.295	139.659	126.669	289.033	306.633	324.081	323.778	304.737	1.60114	20	Inflammatory bowel disease	green	3	TNF-alpha antagonist	M	60	52848
52849	45.2854	33.5557	34.2099	28.8124	64.3111	48.9793	66.6355	72.2705	68.326	17.4001	20	Inflammatory bowel disease	green	3	TNF-alpha antagonist	F	35	52849
52850	227.684	191.734	192.279	134.814	397.93	303.123	415.243	446.722	410.521	4.29734	20	Inflammatory bowel disease	green	3	TNF-alpha antagonist	F	50	52850
52851	54.8178	29.1071	20.9196	11.8834	60.5249	49.8063	51.1407	70.6839	29.8757	19.8028	20	control sample convalescent plasma blood donor 2021	green	unknown				52851
52852	1.6444	1.58423	1.22764	1.09144	2.89392	2.38201	2.34051	2.78324	1.8286	1.73348	20	control sample convalescent plasma blood donor 2021	green	unknown				52852
52853	18.6509	9.55174	9.5292	4.59671	22.2805	17.7552	20.1223	28.1842	16.4788	9.29636	20	Immunosuppressive therapy or immunodeficiency	green	3		F	70	52853
52854	16.5823	8.6946	9.2741	3.99412	19.1043	16.5716	16.4214	23.0535	14.4682	7.38532	20	Immunosuppressive therapy or immunodeficiency	green	3		M	75	52854
52855	108.406	85.4181	88.3808	79.2786	208.302	182.948	207.014	217.276	204.317	1.57011	20	Immunosuppressive therapy or immunodeficiency	green	3		M	30	52855
52856	94.0367	62.8475	64.2493	49.1803	132.888	111.813	129.671	150.026	126.455	3.74285	20	Immunosuppressive therapy or immunodeficiency	green	3		F	45	52856
52857	81.9914	55.8222	56.0333	35.9843	128.795	97.4119	119.234	136.106	120.358	1.90143	20	Immunosuppressive therapy or immunodeficiency	green	3		F	30	52857
52858	173.892	125.463	109.421	85.2061	220.178	191.842	197.509	239.833	179.543	2.49289	20	Immunosuppressive therapy or immunodeficiency	green	3		F	80	52858
52859	89.8191	60.0318	39.2755	31.7623	111.274	119.292	123.084	134.244	78.2283	1.5959	20	Immunosuppressive therapy or immunodeficiency	green	3		M	70	52859
52860	128.381	103.827	103.827	96.5939	224.511	225.005	238.755	248.556	245.806	1.46168	20	Immunosuppressive therapy or immunodeficiency	green	3		M	75	52860
52861	87.7482	78.0209	75.6772	65.5971	156.811	160.095	165.099	172.116	164.173	5.66699	20	Inflammatory bowel disease	green	3	IL12_IL23 antagonist	M	25	52861
52862	76.513	43.5135	46.1747	33.3342	96.9327	63.8344	78.3149	102.607	69.7448	7.09432	20	Inflammatory bowel disease	green	2	IL12_IL23 antagonist	F	25	52862
52863	90.0825	78.9316	77.4792	68.0305	134.448	137.337	144.903	149.442	130.514	1.12838	20	Healthy	green	3		F	45	52863
52866	117.271	91.8995	93.4811	75.3254	198.116	195.216	201.495	230.163	205.283	1.20639	20	Healthy	green	3		F	60	52866
52868	119.1	85.8154	76.6924	55.3104	146.192	128.479	150.517	160.341	125.061	1.52186	20	Healthy	green	2		F	65	52868
52872	128.983	112.531	113.049	110.847	213.74	216.197	239.64	247.469	241.889	1.30397	20	Healthy	green	3		M	50	52872
52873	88.6078	76.7896	79.6118	70.1161	146.644	156.863	164.548	167.751	148.827	8.99643	20	Healthy	green	2 or more		M	40	52873
52874	119.592	101.075	97.454	97.9443	179.143	179.609	184.473	187.771	174.911	3.31549	20	Healthy	green	2 or more		M	35	52874
52875	119.673	115.677	110.598	114.932	216.786	219.311	224.103	230.06	225.916	1.49025	20	Inflammatory bowel disease	green	3	alpha 4 beta 7 antagonist	F	55	52875
52876	22.1679	17.5101	14.1623	7.18816	25.919	28.8235	34.9229	31.3705	28.2873	2.25861	20	Inflammatory bowel disease	green	2 or more	TNF-alpha antagonist	M	50	52876
52877	10.5815	6.30819	7.76342	4.79749	11.067	9.79775	11.9348	13.1498	12.1518	1.97322	20	Inflammatory bowel disease	green	3		M	35	52877
52878	193.525	151.261	140.442	105.964	366.242	300.671	343.724	410.695	349.908	1.72273	20	Inflammatory bowel disease	green	3	TNF-alpha antagonist	F	55	52878
52879	88.4491	51.3344	56.8716	24.9949	105.845	61.03	86.6671	126.144	90.5555	1.42556	20	Inflammatory bowel disease	green	3	TNF-alpha antagonist	F	35	52879
52880	104.156	82.3173	73.5818	58.6308	123.558	126.575	149.308	147.343	133.591	1.32647	20	Inflammatory bowel disease	green	3		M	25	52880
52881	48.5637	24.9409	29.6128	19.3477	61.7671	44.0505	50.3684	70.3161	50.8986	1.68533	20	Inflammatory bowel disease	green	2	IL12_IL23 antagonist	F	35	52881
52882	157.739	104.355	107.944	90.7802	239.767	195.64	214.77	272.353	212.475	4.8048	20	Inflammatory bowel disease	green	3	IL12_IL23 antagonist	M	30	52882
52883	113.993	87.3467	73.204	60.9429	185.535	183.005	193.968	174.896	159.846	10.3555	20	Inflammatory bowel disease	green	3		M	50	52883
52885	145.129	117.474	105.666	96.6767	207.392	207.459	210.881	215.31	203.702	1.30938	20	Inflammatory bowel disease	green	3	IL12_IL23 antagonist	M	45	52885
52886	127.101	95.0303	93.2575	86.0054	205.045	167.7	181.326	226.846	192.782	1.41383	20	Inflammatory bowel disease	green	3	alpha 4 beta 7 antagonist	M	45	52886
52887	37.5932	17.5041	14.156	6.97262	29.0174	26.9841	26.5994	38.1397	16.2461	9.89339	20	control sample convalescent plasma blood donor 2021	green	unknown				52887
52888	1.89502	1.45052	1.21014	1.12958	1.87477	1.74291	1.9272	2.383	1.86456	1.0783	20	control sample convalescent plasma blood donor 2021	green	unknown				52888
52889	24.9479	5.03883	14.1618	10.2656	24.6275	6.06684	9.38887	32.064	19.1721	1.41906	20	Immunosuppressive therapy or immunodeficiency	green	3		F	40	52889
52890	164.419	76.9581	87.5208	43.9934	207.343	154.42	156.997	273.555	172.748	1.80023	20	Immunosuppressive therapy or immunodeficiency	green	3		M	70	52890
52891	149.302	114.12	113.541	92.8738	195.246	195.068	202.796	220.296	184.231	1.34421	20	Immunosuppressive therapy or immunodeficiency	green	3		F	65	52891
52892	2.72832	2.08132	2.80619	2.93973	3.33405	3.18631	3.51599	4.10967	3.38628	2.18498	20	Immunosuppressive therapy or immunodeficiency	green	3		M	35	52892
52893	167.861	125.859	116.206	100.068	208.05	213.574	210.342	251.364	192.652	4.67318	20	Immunosuppressive therapy or immunodeficiency	green	3		F	40	52893
52894	22.2741	9.52322	16.267	6.16551	18.3285	15.0765	14.2255	25.491	18.7844	4.63367	20	Immunosuppressive therapy or immunodeficiency	green	3		M	20	52894
52895	5.82579	3.4196	3.69857	2.23396	5.38664	5.22121	5.0786	6.68723	4.18491	5.93425	20	Immunosuppressive therapy or immunodeficiency	green	3		F	50	52895
52896	36.9794	18.3132	17.8385	8.99541	25.5521	26.2245	24.8798	33.8895	19.3663	5.54911	20	Immunosuppressive therapy or immunodeficiency	green	3		M	75	52896
52897	203.987	145.973	123.64	56.8307	228.659	211.834	254.918	308.457	199.531	14.1167	20	Inflammatory bowel disease	green	2 or more	TNF-alpha antagonist	F	60	52897
52898	164.976	146.056	141.141	112.736	210.06	258.985	248.579	253.298	235.35	36.2206	20	Inflammatory bowel disease	green	2	TNF-alpha antagonist	M	30	52898
52899	144.264	100.255	99.517	74.269	159.387	156.449	157.213	197.118	159.916	2.50845	20	Healthy	green	3		F	50	52899
52902	113.876	98.7169	104.214	106.146	153.306	178.255	180.09	182.938	167.793	1.57967	20	Healthy	green	3		F	30	52902
52908	110.398	104.709	103.786	79.9539	134.891	149.885	150.34	154.491	138.292	1.24989	20	Healthy	green	3		F	60	52908
52909	167.449	132.709	128.842	97.1953	213.843	231.882	224.656	254.417	200.354	1.15702	20	Healthy	green	3		F	30	52909
52910	161.201	142.337	132	103.884	190.494	226.227	227.206	238.016	216.723	1.54048	20	Healthy	green	3		F	45	52910
52911	184.169	139.529	136.61	124.662	234.056	253.257	254.295	287.25	254.62	1.68763	20	Inflammatory bowel disease	green	3	alpha 4 beta 7 antagonist	F	25	52911
52912	46.9928	38.7825	48.9144	26.3214	59.7809	69.4562	94.4505	82.702	89.037	1.75252	20	Inflammatory bowel disease	green	3	TNF-alpha antagonist	M	30	52912
52913	61.4785	43.9593	36.6331	31.3454	62.008	73.9323	84.3037	85.9121	66.5559	5.99157	20	Inflammatory bowel disease	green	2 or more		F	30	52913
52914	178.978	112.803	135.469	93.746	297.998	249.577	295.809	378.099	343.972	2.00725	20	Inflammatory bowel disease	green	3	TNF-alpha antagonist	M	40	52914
52915	104.769	71.1038	51.4703	32.5023	117.084	148.151	134.49	137.93	96.0356	1.31708	20	Inflammatory bowel disease	green	3	IL12_IL23 antagonist	M	65	52915
52916	183.516	111.235	106.87	76.7141	204.458	187.77	201.444	273.149	171.082	1.2321	20	Inflammatory bowel disease	green	3	IL12_IL23 antagonist	F	55	52916
52917	222.126	157.944	177.058	109.076	294.117	283.916	322.012	370.139	335.199	1.83325	20	Inflammatory bowel disease	green	3	TNF-alpha antagonist	F	50	52917
52918	149.775	122.544	121.787	99.7248	202.09	215.117	224.632	252.272	239.075	1.60381	20	Inflammatory bowel disease	green	3		F	35	52918
52919	52.288	22.3423	30.7199	18.7773	66.9325	50.2996	52.9609	88.8878	54.4246	1.48569	20	Inflammatory bowel disease	green	2 or more	IL12_IL23 antagonist	F	55	52919
52921	99.717	47.5163	63.3978	41.7886	123.351	94.8756	111.242	172.318	113.105	1.67705	20	Inflammatory bowel disease	green	2 or more	TNF-alpha antagonist	M	45	52921
52922	156.706	110.884	113.845	99.9687	160.585	160.277	166.788	200.621	159.793	1.76783	20	Inflammatory bowel disease	green	3	IL12_IL23 antagonist	M	35	52922
52923	14.1356	8.12717	5.99104	4.30359	12.5361	11.4268	10.7613	16.8621	7.10081	8.5613	20	control sample convalescent plasma blood donor 2021	green	unknown				52923
52924	1.05346	0.925146	1.16218	1.18713	1.35645	1.20415	1.16315	1.38815	1.14815	2.53277	20	control sample convalescent plasma blood donor 2021	green	unknown				52924
52925	109.794	81.3909	77.0529	59.391	150.987	148.448	165.608	188.657	149.768	3.25073	20	Immunosuppressive therapy or immunodeficiency	green	3		M	50	52925
52926	172.258	119.541	130.178	106.2	265.1	255.925	277.64	302.535	264.183	1.10195	20	Immunosuppressive therapy or immunodeficiency	green	3		F	60	52926
52927	132.391	101.606	99.9995	82.5009	194.127	197.456	216.291	244.674	195.967	1.55627	20	Immunosuppressive therapy or immunodeficiency	green	3		M	55	52927
52928	157.674	108.943	124.247	117.3	214.918	182.227	206.547	254.923	209.014	2.9092	20	Immunosuppressive therapy or immunodeficiency	green	3		F	80	52928
52929	134.64	107.166	103.273	90.7444	185.725	189.266	204.076	233.414	193.894	1.26605	20	Immunosuppressive therapy or immunodeficiency	green	3		M	65	52929
52930	134.214	83.0544	58.4511	43.8714	156.584	162.04	151.245	189.665	94.8334	8.77356	20	Immunosuppressive therapy or immunodeficiency	green	3		F	55	52930
52931	86.403	74.4086	70.0137	65.6493	89.1076	97.7418	98.7166	110.872	89.8636	1.25365	20	Immunosuppressive therapy or immunodeficiency	green	3		F	80	52931
52932	174.213	143.029	143.619	110.575	201.143	254.379	258.152	255.859	242.466	2.90524	20	Inflammatory bowel disease	green	3	TNF-alpha antagonist	M	30	52932
52933	129.015	92.8126	84.9138	61.7659	186.243	186.742	196.226	223.846	179.809	1.43362	20	Inflammatory bowel disease	green	3	alpha 4 beta 7 antagonist	M	25	52933
52934	173.873	135.978	134.142	79.2011	202.377	255.933	258.617	248.107	242.852	1.24279	20	Inflammatory bowel disease	green	2 or more	alpha 4 beta 7 antagonist	F	35	52934
52938	159.69	100.344	100.426	69.8443	200.934	205.757	198.774	249.277	170.624	2.71283	20	Healthy	green	3		F	50	52938
52944	135.773	95.5004	96.0588	86.9371	173.704	167.078	178.7	202.312	164.553	1.42072	20	Healthy	green	3		F	65	52944
52945	97.0664	59.4537	55.2072	31.2443	84.3982	93.6826	91.5898	116.818	70.5857	3.28442	20	Healthy	green	V1		M	30	52945
52946	158.977	107.034	92.4571	75.3116	198.608	231.506	210.894	246.127	160.531	3.68226	20	Healthy	green	2 or more		M	25	52946
52947	16.3457	10.3571	14.2247	4.8676	18.224	19.0123	20.2101	23.5883	21.2543	1.33563	20	Inflammatory bowel disease	green	2 or more		F	40	52947
52948	118.906	63.7958	85.714	62.3253	140.839	97.139	111.137	183.929	134.509	1.17563	20	Inflammatory bowel disease	green	3	TNF-alpha antagonist	M	65	52948
52949	139.207	110.31	111.594	85.7651	184.072	183.058	198.804	214.313	189.559	1.35788	20	Inflammatory bowel disease	green	3	IL12_IL23 antagonist	F	80	52949
52950	194.205	138.889	116.224	84.0732	203.89	225.068	227.309	252.196	175.603	1.23008	20	Inflammatory bowel disease	green	3		F	60	52950
52951	159.975	127.742	109.664	75.2899	215.526	245.315	224.775	257.17	182.62	6.45172	20	Inflammatory bowel disease	green	3	IL12_IL23 antagonist	F	40	52951
52952	148.714	132.104	134.439	97.1703	163.965	188.939	191.616	192.25	181.648	2.21961	20	Inflammatory bowel disease	green	3	TNF-alpha antagonist	M	55	52952
52953	179.44	133.15	137.674	96.2348	233.965	237.344	239.895	283.576	262.883	2.02878	20	Inflammatory bowel disease	green	3	TNF-alpha antagonist	M	30	52953
52954	6.75485	4.83561	6.46407	4.74083	4.96136	5.06469	5.44361	5.48954	5.48954	2.19185	20	Inflammatory bowel disease	green	2 or more	TNF-alpha antagonist	M	40	52954
52955	125.76	113.916	116.304	76.5777	167.208	187.466	197.028	203.713	195.205	1.24647	20	Inflammatory bowel disease	green	3	IL12_IL23 antagonist	F	25	52955
52957	48.836	24.2859	27.1468	18.8969	62.353	52.5806	51.6171	83.412	51.2501	8.72848	20	Inflammatory bowel disease	green	2 or more	alpha 4 beta 7 antagonist	M	45	52957
52958	8.28325	4.75388	4.86611	1.92912	7.13493	9.08265	7.89823	10.0916	6.53831	1.55733	20	Inflammatory bowel disease	green	3	alpha 4 beta 7 antagonist	M	65	52958
52959	170.082	136.882	121.525	125.609	245.44	242.11	264.083	316.017	244.274	7.03401	20	Inflammatory bowel disease	green	3		F	20	52959
52960	2.27373	1.41804	2.30554	1.49095	2.84097	2.14508	2.85767	3.46224	2.66142	2.71988	20	Inflammatory bowel disease	green	2 or more	TNF-alpha antagonist	M	30	52960
52961	64.8915	41.5718	43.2194	26.3633	90.4397	96.19	92.6614	114.225	81.03	1.7881	20	Inflammatory bowel disease	green	3	TNF-alpha antagonist	F	30	52961
52962	166.701	127.118	127.38	120.492	242.208	241.041	248.59	278.321	235.515	1.67453	20	Inflammatory bowel disease	green	3	IL12_IL23 antagonist	F	50	52962
52963	13.4484	10.2397	10.3416	6.95458	16.1396	20.3914	19.9625	22.0578	15.0735	2.39494	20	Inflammatory bowel disease	green	2	TNF-alpha antagonist	M	55	52963
52964	63.6481	43.3912	48.2267	30.3221	76.1984	77.9043	85.7514	92.2338	81.5435	1.56547	20	Inflammatory bowel disease	green	3	TNF-alpha antagonist	F	45	52964
52965	37.9802	44.8191	46.0559	45.4011	71.1514	90.3955	92.2251	69.9316	85.1102	1.81467	20	Inflammatory bowel disease	green	3		F	70	52965
52966	68.8792	46.0386	48.4373	37.6865	64.376	53.8954	57.6782	72.9131	60.1421	0.856554	20	Inflammatory bowel disease	green	3	TNF-alpha antagonist	M	30	52966
52967	133.73	105.385	92.0185	36.4027	208.777	210.108	257.811	255.881	198.664	1.55443	20	Inflammatory bowel disease	green	3	TNF-alpha antagonist	F	35	52967
52968	61.2104	32.1521	36.4799	19.7868	63.7092	32.7797	54.2208	81.5768	49.7847	2.05974	20	Inflammatory bowel disease	green	3	TNF-alpha antagonist	M	50	52968
52969	6.6364	3.79326	5.34118	2.74026	7.8788	5.53217	6.44582	10.0386	7.16712	16.7845	20	Inflammatory bowel disease	green	3	TNF-alpha antagonist	F	35	52969
52970	94.2038	84.7403	84.3376	79.534	210.695	208.872	220.62	227.423	236.331	1.8475	20	Inflammatory bowel disease	green	3		M	25	52970
52971	61.3904	33.6539	22.0137	13.7542	64.8437	58.5864	56.6846	79.7507	32.9437	18.9875	20	control sample convalescent plasma blood donor 2021	green	unknown				52971
52972	7.89048	4.48678	3.65657	2.57734	7.40753	6.02453	5.70759	8.35836	4.04796	3.01071	20	control sample convalescent plasma blood donor 2021	green	unknown				52972
52973	124.989	107.104	98.0605	97.146	251.775	265.704	270.758	273.755	237.905	1.50543	20	Immunosuppressive therapy or immunodeficiency	green	3		F	60	52973
52974	56.8401	39.74	42.1286	23.2913	54.3389	61.462	64.4246	65.8114	61.2729	3.27978	20	Immunosuppressive therapy or immunodeficiency	green	3		M	55	52974
52975	65.422	36.8329	42.1129	26.273	99.2666	87.5572	84.4967	119.026	81.5693	1.37257	20	Immunosuppressive therapy or immunodeficiency	green	3		M	35	52975
52976	184.373	115.323	104.95	99.7637	271.987	262.78	264.555	369.71	232.165	7.35039	20	Immunosuppressive therapy or immunodeficiency	green	3		F	75	52976
52977	147.525	85.2562	87.8939	72.4444	211.951	149.747	173.073	249.822	170.512	1.09078	20	Immunosuppressive therapy or immunodeficiency	green	3		M	40	52977
52978	1.87591	1.67804	1.85263	1.81772	1.87539	1.71518	1.82568	2.20184	1.63543	2.74352	20	Immunosuppressive therapy or immunodeficiency	green	3		F	65	52978
52979	166.354	139.451	130.423	114.052	248.304	238.106	261.462	292.956	219.347	1.30423	20	Immunosuppressive therapy or immunodeficiency	green	3		F	65	52979
52980	65.1984	34.8602	37.3256	18.4926	77.737	69.4713	64.5498	97.2969	56.2841	3.6405	20	Immunosuppressive therapy or immunodeficiency	green	3		M	35	52980
52981	156.447	130.184	120.698	111.354	285.099	287.659	301.778	331.723	277.884	1.63031	20	Inflammatory bowel disease	green	3	IL12_IL23 antagonist	M	40	52981
52982	267.092	184.246	211.433	155.958	440.809	377.997	401.622	528.652	395.435	2.78854	20	Inflammatory bowel disease	green	3	TNF-alpha antagonist	M	65	52982
52986	165.317	117.074	118.317	110.393	262.913	252.531	251.352	310.65	243.094	13.6462	20	Healthy	green	2 or more		F	60	52986
52988	32.207	23.4354	24.5552	19.063	35.508	27.476	30.0542	38.3093	30.4343	0.694253	20	Healthy	green	3		F	40	52988
52989	148.2	120.784	106.987	103.479	231.494	226.661	239.042	268.094	213.465	1.43985	20	Healthy	green	3		F	55	52989
52992	114.751	94.8259	96.1368	94.5839	225.99	219.336	234.938	257.881	232.047	1.92792	20	Healthy	green	3		F	65	52992
52993	151.505	111.388	90.8644	104.727	282.455	258.206	276.169	312.879	262.641	1.80954	20	Healthy	green	3		M	30	52993
52994	118.193	90.1642	83.8334	78.0131	174.687	155.133	165.201	202.742	156.766	1.19986	20	Healthy	green	3		F	40	52994
52995	75.3409	68.9253	67.3275	57.2739	127.263	138.395	141.545	147.567	135.384	1.42397	20	Inflammatory bowel disease	green	3		M	25	52995
52996	72.4565	43.988	53.4386	31.9122	107.202	86.9964	92.8193	120.42	95.6143	2.22904	20	Inflammatory bowel disease	green	3	TNF-alpha antagonist	M	35	52996
52997	0.956094	0.954613	1.05721	1.08149	1.4659	1.41146	1.49355	1.4887	1.73975	1.80927	20	Inflammatory bowel disease	green	2 or more	TNF-alpha antagonist	M	35	52997
52998	91.4839	66.5876	67.5271	57.1928	120.805	136.815	128.754	149.018	124.611	1.905	20	Inflammatory bowel disease	green	3	TNF-alpha antagonist	F	75	52998
52999	30.1865	17.6394	17.5501	14.5584	38.9459	38.2903	37.438	52.5829	28.456	3.97943	20	Inflammatory bowel disease	green	3	IL12_IL23 antagonist	F	25	52999
53000	10.891	8.56253	11.553	7.12437	15.5691	19.0693	20.2437	19.8983	20.1056	1.50814	20	Inflammatory bowel disease	green	2 or more	IL12_IL23 antagonist	F	35	53000
53001	14.557	7.90271	9.72361	5.06254	16.1243	13.7575	14.1348	21.0639	12.5797	1.52388	20	Inflammatory bowel disease	green	3	TNF-alpha antagonist	M	65	53001
53002	147.45	113.407	107.237	91.4922	243.512	251.035	268.048	290.154	242.123	2.05609	20	Inflammatory bowel disease	green	2 or more	TNF-alpha antagonist	M	40	53002
53003	156.416	119.59	129.791	109.71	223.989	198.541	220.19	256.308	220.399	1.60542	20	Inflammatory bowel disease	green	3	alpha 4 beta 7 antagonist	F	35	53003
53005	169.456	129.769	132.468	123.531	283.923	262.965	293.791	333.734	288.998	1.52082	20	Inflammatory bowel disease	green	3	alpha 4 beta 7 antagonist	M	75	53005
53006	178.996	134.686	122.809	87.6913	283.646	278.105	293.245	361.811	276.131	1.93523	20	Inflammatory bowel disease	green	3		F	30	53006
53007	50.1223	24.7682	19.3352	10.5739	55.3934	48.1026	49.5241	72.0844	29.2565	16.4172	20	control sample convalescent plasma blood donor 2021	green	unknown				53007
53008	1.80947	1.2968	1.21971	0.854284	1.89439	1.54674	1.6266	2.248	1.45759	1.08319	20	control sample convalescent plasma blood donor 2021	green	unknown				53008
53009	129.668	112.627	100.471	86.3718	222.367	235.523	240.13	248.401	227.974	1.47737	20	Immunosuppressive therapy or immunodeficiency	green	3		M	85	53009
53010	75.3252	50.0283	46.7953	31.9348	121.502	118.415	120.764	148.203	102.247	4.21529	20	Immunosuppressive therapy or immunodeficiency	green	3		F	70	53010
53011	87.3272	54.3012	54.3669	41.2353	106	108.139	107.486	132.737	93.1662	3.78747	20	Immunosuppressive therapy or immunodeficiency	green	3		F	45	53011
53012	106.897	68.7767	54.8523	34.8392	153.021	148.11	150.789	185.667	113.51	11.0326	20	Immunosuppressive therapy or immunodeficiency	green	3		M	75	53012
53013	1.60583	1.27413	1.58604	1.26473	1.95766	1.73914	1.528	2.24732	1.69571	2.98784	20	Immunosuppressive therapy or immunodeficiency	green	3		F	55	53013
53014	113.889	60.7124	85.0622	61.04	171.551	122.2	129.638	217.007	162.342	3.76304	20	Immunosuppressive therapy or immunodeficiency	green	3		M	75	53014
53015	179.211	103.468	106.698	86.78	253.166	203.931	216.448	300.106	202.679	4.15667	20	Immunosuppressive therapy or immunodeficiency	green	3		F	30	53015
53016	84.8367	78.2126	80.1637	88.233	160.696	169.556	169.531	180.259	163.978	1.15524	20	Immunosuppressive therapy or immunodeficiency	green	3		M	35	53016
53017	162.344	131.171	144.235	139.137	280.047	241.17	311.238	337.118	311.464	23.3388	20	Inflammatory bowel disease	green	2 or more	TNF-alpha antagonist	F	20	53017
53018	90.0711	75.5591	81.2509	77.775	165.331	171.481	174.236	196.148	167.403	1.17636	20	Inflammatory bowel disease	green	3	alpha 4 beta 7 antagonist	M	85	53018
53019	101.881	89.5519	86.8264	103.915	162.763	190.488	191.012	189.723	178.318	1.52521	20	serum standard	green	3				53019
53020	113.1	93.8196	91.7322	99.3228	172.386	183.905	182.821	192.545	168.388	1.49974	20	serum standard	green	3				53020
53021	129.256	106.799	99.9014	101.665	234.25	237.532	244.222	254.616	229.158	1.45234	20	serum standard	green	3				53021
53022	170.865	134.317	136.171	109.644	243.435	231.76	242.874	259.85	221.768	1.28258	20	serum standard	green	3				53022
53023	157.789	120.576	117.41	100.386	247.682	229.301	244.019	277.385	225.838	1.29969	20	serum standard	green	3				53023
53024	171.516	128.848	120.44	90.5931	242.461	215.878	228.933	270.746	215.594	1.45592	20	serum standard	green	3				53024
53025	116.913	80.5796	77.7543	59.7288	160.877	137.324	147.155	173.575	136.812	1.08249	20	serum standard	green	3				53025
53026	51.8671	33.5406	35.6967	23.5388	75.4129	64.4783	69.7571	90.2438	64.6669	1.30903	20	serum standard	green	3				53026
53027	23.3323	13.7007	14.6988	8.73521	33.7858	28.2977	32.7167	39.7728	28.0364	1	20	serum standard	green	3				53027
53028	8.98415	5.99009	6.05518	3.29978	12.6306	10.4627	11.2886	14.0758	10.6692	1.11009	20	serum standard	green	3				53028
53029	4.72088	2.58925	2.74654	1.71597	6.21845	5.24966	5.4515	7.40254	4.79218	1.09432	20	serum standard	green	3				53029
53030	2.98953	1.7615	1.82853	1.43195	3.87666	3.67003	3.60545	5.03895	3.50472	1.19565	20	serum standard	green	3				53030
53031	135.568	111.307	108.356	93.3293	149.908	176.344	177.029	183.275	167.64	1.30626	20	Inflammatory bowel disease	green	3	TNF-alpha antagonist	M	50	53031
53032	141.26	106.28	102.201	74.0081	166.454	160.046	179.27	208.621	168.906	1.39007	20	Inflammatory bowel disease	green	3	TNF-alpha antagonist	M	45	53032
53033	66.227	39.2351	50.0686	29.5441	95.5524	81.615	97.3724	132.91	105.754	2.14439	20	Inflammatory bowel disease	green	3	TNF-alpha antagonist	M	55	53033
53034	239.483	198.528	147.565	147.29	310.175	369.105	358.733	382.244	273.372	1.59929	20	Inflammatory bowel disease	green	3	TNF-alpha antagonist	M	65	53034
53035	196.197	113.805	140.239	72.9525	283.243	205.624	262.908	369.94	292.14	2.84591	20	Inflammatory bowel disease	green	3	IL12_IL23 antagonist	M	30	53035
53036	16.5022	9.33826	14.1396	4.84938	16.6104	17.9679	18.4878	23.9276	19.246	1.98281	20	Inflammatory bowel disease	green	2 or more	TNF-alpha antagonist	M	35	53036
53037	17.6159	11.6407	14.9786	6.87813	22.1682	22.7384	26.7297	27.9414	23.5224	3.0907	20	Inflammatory bowel disease	green	2 or more		M	35	53037
53038	51.1593	34.6456	34.2943	17.4293	54.5202	47.6654	60.8625	73.0346	48.1779	1.27158	20	Inflammatory bowel disease	green	2 or more	TNF-alpha antagonist	M	55	53038
53039	105.251	67.9195	76.0603	53.9638	141.226	131.406	140.524	180.974	148.474	1.32117	20	Inflammatory bowel disease	green	3	alpha 4 beta 7 antagonist	F	25	53039
53041	130.361	113.362	106.45	95.9533	154.533	210.447	216.681	198.26	198.725	1.21753	20	Inflammatory bowel disease	green	3	IL12_IL23 antagonist	M	65	53041
53042	138.896	110.332	110.957	78.1075	145.299	152.105	164.656	170.025	145.674	1.07284	20	Inflammatory bowel disease	green	3	TNF-alpha antagonist	M	30	53042
53043	30.0517	16.2486	11.8898	6.60634	29.2958	27.2832	27.4509	38.1287	16.3818	13.6052	20	control sample convalescent plasma blood donor 2021	green	unknown				53043
53044	1.6648	1.29547	1.38781	1.23393	1.40669	1.39909	1.34342	1.91528	1.43879	1.16629	20	control sample convalescent plasma blood donor 2021	green	unknown				53044
53045	128.812	91.7389	87.1343	71.9039	166.827	185.102	180.975	218.526	170.954	3.68021	20	Immunosuppressive therapy or immunodeficiency	green	3		M	80	53045
53046	87.8322	51.3909	54.4063	45.6809	82.768	71.5621	75.7039	111.416	74.4613	1.55618	20	Immunosuppressive therapy or immunodeficiency	green	3		M	55	53046
53047	73.9024	45.0352	42.9182	25.0446	84.6341	88.551	87.9914	112.192	75.8212	10.0041	20	Immunosuppressive therapy or immunodeficiency	green	3		F	60	53047
53048	1.4182	1.13303	1.3174	1.07494	1.4651	1.24103	1.29984	1.5969	1.35306	2.09069	20	Immunosuppressive therapy or immunodeficiency	green	3		F	40	53048
53049	49.3217	22.141	32.2242	21.1108	58.4521	42.8318	43.3356	75.458	50.0121	5.89103	20	Immunosuppressive therapy or immunodeficiency	green	3		F	65	53049
53050	139.015	109.772	106.392	85.5252	168.851	176.695	184.501	205.152	174.269	1.16578	20	Immunosuppressive therapy or immunodeficiency	green	3		M	45	53050
53051	55.44	30.5854	30.3544	17.0493	56.525	60.7643	59.7366	73.7389	49.3312	7.7953	20	Immunosuppressive therapy or immunodeficiency	green	3		M	50	53051
53052	184.952	133.97	138.894	104.633	213.877	234.389	236.878	282.065	224.863	1.21513	20	Inflammatory bowel disease	green	3	alpha 4 beta 7 antagonist	M	40	53052
53053	142.132	90.5572	98.0858	66.564	173.382	165	181.499	227.073	173.915	2.66328	20	Inflammatory bowel disease	green	3	IL12_IL23 antagonist	F	20	53053
53054	362.078	219.276	185.03	154.441	311.163	301.989	298.751	379.914	251.262	2.16024	20	Inflammatory bowel disease	green	3	alpha 4 beta 7 antagonist	M	50	53054
53058	149.382	121.477	118.214	113.219	209.187	225.869	257.383	249.088	230.833	1.40174	20	Healthy	green	3		F	60	53058
53064	59.7883	37.9596	42.9317	26.4389	71.2971	83.567	87.1835	97.3869	80.3381	1.56477	20	Healthy	green	2		F	30	53064
53065	195.891	152.696	124.358	103.907	235.85	261.192	250.033	278.542	201.329	1.18384	20	Healthy	green	3		F	30	53065
53066	121.27	79.2878	76.4807	40.2999	140.788	166.439	161.002	191.499	143.152	5.79402	20	Healthy	green	V1		M	25	53066
53067	15.8674	9.77696	10.9416	5.38575	22.4814	26.9146	25.1234	28.4819	21.4963	1.44619	20	Inflammatory bowel disease	green	2 or more	TNF-alpha antagonist	M	60	53067
53068	2.93707	2.3899	2.68404	1.50204	3.39682	4.38374	4.90484	4.19425	3.99884	1.89671	20	Inflammatory bowel disease	green	3	TNF-alpha antagonist	F	65	53068
53069	148.051	124.444	110.452	78.6381	174.521	200.746	201.464	216.543	175.333	6.24496	20	Inflammatory bowel disease	green	2 or more	IL12_IL23 antagonist	F	50	53069
53070	104.661	96.1254	102.429	80.6301	119.057	193.538	175.482	154.266	175.369	1.34565	20	Inflammatory bowel disease	green	3		M	75	53070
53071	170.238	126.08	133.521	109.529	255.066	272.827	268.098	326.531	287.12	1.32279	20	Inflammatory bowel disease	green	3	TNF-alpha antagonist	M	35	53071
53072	118.504	85.2288	88.2848	59.7628	126.829	155.672	156.776	164.228	131.935	1.93417	20	Inflammatory bowel disease	green	3	TNF-alpha antagonist	M	65	53072
53073	1.33335	1.12863	1.38453	1.19686	1.45017	1.38788	1.43527	1.38187	1.7524	1.28581	20	Inflammatory bowel disease	green	3		M	55	53073
53074	105.969	66.9683	74.98	51.5495	97.3628	106.897	113.664	124.059	118.338	1.81509	20	Inflammatory bowel disease	green	2	IL12_IL23 antagonist	F	35	53074
53075	172.949	125.683	124.485	95.0247	234.331	251.04	244.927	271.111	231.53	1.30251	20	Inflammatory bowel disease	green	3	IL12_IL23 antagonist	M	40	53075
53077	147.52	119.662	109.532	70.1731	185.718	229.551	232.447	244.828	208.034	3.15385	20	Inflammatory bowel disease	green	2 or more	TNF-alpha antagonist	M	25	53077
53078	139.641	116.227	105.712	93.725	227.654	251.487	261.486	278.327	231.113	6.64228	20	Inflammatory bowel disease	green	2 or more	IL12_IL23 antagonist	F	25	53078
53079	11.1654	5.931	4.6733	2.30762	13.6809	13.4195	11.8077	17.7105	7.58202	4.96823	20	control sample convalescent plasma blood donor 2021	green	unknown				53079
53080	1.16097	1.01932	1.26217	1.28976	1.0417	0.919056	1.13982	1.25364	1.13491	1.91354	20	Control sample, negative	green	na				53080
53081	121.996	106.264	109.372	94.2998	194.231	236.857	243.354	218.054	234.888	1.82975	20	Immunosuppressive therapy or immunodeficiency	green	3		F	60	53081
53082	28.5239	13.3759	14.6041	6.2796	27.4498	28.2692	27.1084	36.7356	21.9193	6.35193	20	Immunosuppressive therapy or immunodeficiency	green	3		M	55	53082
53083	195.419	149.146	142.424	92.8394	235.074	238.11	238.11	283.894	222.609	1.5673	20	Immunosuppressive therapy or immunodeficiency	green	3		F	50	53083
53084	1.20671	1.24887	1.3844	1.22176	1.67856	1.90424	1.69851	2.0744	2.01386	2.13758	20	Immunosuppressive therapy or immunodeficiency	green	3		M	40	53084
53085	130.003	88.5364	82.5878	62.2668	140.168	138.521	143	176.329	125.71	1.66566	20	Immunosuppressive therapy or immunodeficiency	green	3		F	30	53085
53086	135.117	104.017	97.8694	72.7939	131.828	138.848	154.341	163.33	131.743	1.97015	20	Immunosuppressive therapy or immunodeficiency	green	3		F	70	53086
53087	177.446	132.531	130.937	94.6151	189.175	186.101	196.219	225.486	185.461	1.89371	20	Immunosuppressive therapy or immunodeficiency	green	3		M	70	53087
53088	147.547	113.143	106.836	92.1626	185.832	209.666	212.356	227.582	190.082	1.37661	20	Inflammatory bowel disease	green	3	IL12_IL23 antagonist	M	40	53088
53089	85.7308	67.5986	63.2219	44.3254	97.0197	118.354	123.717	127.77	115.97	3.07684	20	Inflammatory bowel disease	green	3	IL12_IL23 antagonist	M	50	53089
53090	180.828	143.367	144.784	167.869	236.193	274.695	268.109	301.207	247.957	13.5667	20	Inflammatory bowel disease	green	3	IL12_IL23 antagonist	M	50	53090
53091	1.55732	1.25489	1.55732	1.13609	1.74325	1.88765	1.65831	2.0753	1.58753	1.10088	20	Control sample, negative, no serum	green	na				53091
53092	1.90222	1.68328	2.24188	1.29547	1.76911	1.83563	1.95204	2.08786	1.86474	1.09354	20	Control sample, negative, no serum	green	na				53092
53093	1.11547	0.991749	1.05923	1.10001	1.50727	1.24634	1.46397	1.66516	1.59652	1.07919	20	Control sample, negative, no serum	green	na				53093
53094	1.07269	0.876794	1.18789	1.10883	1.34557	1.33884	1.31636	1.50618	1.42181	1.01105	20	Control sample, negative, no serum	green	na				53094
53095	1.25217	1.30699	1.21928	0.98466	1.44341	1.39193	1.63898	1.56038	1.49185	1.13829	20	Control sample, negative, no serum	green	na				53095
53096	3.21958	2.16047	2.41264	1.47399	3.43226	2.50486	3.34598	4.66163	3.02053	1.32646	20	Control sample, negative, no serum	green	na				53096
53097	0.984882	1.33563	1.05041	1.02856	1.45616	1.05031	1.34449	1.40172	1.43952	1.01188	20	Control sample, negative, no serum	green	na				53097
53098	1.15431	1.22632	1.29831	1.0463	1.22808	1.27619	1.14256	1.46327	1.26473	1.12672	20	Control sample, negative, no serum	green	na				53098
53099	1.20155	1.06046	1.15348	0.813097	1.46891	1.27437	1.38245	1.35434	1.41826	0.997054	20	Control sample, negative, no serum	green	na				53099
53100	1.09681	1.18937	1.06331	1.02573	1.35071	1.17912	1.435	1.73067	1.3516	1.10433	20	Control sample, negative, no serum	green	na				53100
53101	36.9623	27.0278	19.8695	13.8017	35.7129	39.066	36.9669	45.5543	27.3164	17.8839	20	control sample convalescent plasma blood donor 2021	green	unknown				53101
53102	46.4987	36.1466	25.1274	21.8744	35.1251	38.5594	39.3691	43.7527	28.8428	23.8171	20	control sample convalescent plasma blood donor 2021	green	unknown				53102
53103	1.0434	1.17357	1.14754	1.13638	1.18147	1.33875	1.27883	1.35171	1.22882	1.70724	5	COVID-19 CONVALESCENT 2020	red	unknown				53103
53104	16.1476	7.09141	4.77679	1.8228	17.1083	16.0844	13.675	31.0425	7.29016	119.506	5	COVID-19 CONVALESCENT 2020	red	unknown				53104
53105	11.0075	4.27795	4.53503	2.6632	11.8592	10.9071	10.2061	15.4185	7.0557	155.14	5	COVID-19 CONVALESCENT 2020	red	unknown				53105
53106	14.6358	8.98191	4.14103	2.30392	12.9096	16.7708	15.7559	14.6306	5.5622	19.2861	5	COVID-19 CONVALESCENT 2020	red	unknown				53106
53107	95.8965	31.9188	32.3521	12.4945	95.5692	72.4883	62.7569	118.401	51.7155	225.695	5	COVID-19 CONVALESCENT 2020	red	unknown				53107
53108	14.9709	9.16107	10.9838	4.44488	16.1914	15.035	18.7882	20.7561	17.5304	71.9012	5	COVID-19 CONVALESCENT 2020	red	unknown				53108
53109	10.419	5.63905	5.36737	3.56745	7.25624	7.67254	7.23642	10.1306	5.41268	50.0152	5	COVID-19 CONVALESCENT 2020	red	unknown				53109
53110	77.4264	46.8115	41.2098	17.1394	99.2572	95.0533	101.223	126.446	76.8728	82.8784	5	COVID-19 CONVALESCENT 2020	red	unknown				53110
53111	24.4581	14.9725	14.7789	8.64873	32.6874	31.8096	34.0271	41.0262	28.3448	19.9944	5	COVID-19 CONVALESCENT 2020	red	unknown				53111
53112	47.7674	20.874	11.0977	5.18904	51.2645	45.0952	38.9895	73.5249	17.5771	446.228	5	COVID-19 CONVALESCENT 2020	red	unknown				53112
53113	145.182	78.4243	69.0549	38.5105	141.272	142.924	139.951	168.469	97.9989	281.331	5	COVID-19 CONVALESCENT 2020	red	unknown				53113
53114	37.235	9.56262	10.6676	7.02839	31.8734	20.2138	19.8139	44.7122	15.9376	30.0275	5	COVID-19 CONVALESCENT 2020	red	unknown				53114
53115	21.9271	9.85011	8.83618	5.48315	26.7009	25.2037	23.9561	35.9748	16.7199	105.612	5	COVID-19 CONVALESCENT 2020	red	unknown				53115
53116	37.9197	15.6348	21.0041	9.1727	43.3779	35.7458	31.6329	54.699	33.329	13.1038	5	COVID-19 CONVALESCENT 2020	red	unknown				53116
53117	20.8497	9.98047	3.20948	1.85529	17.9663	22.0343	20.7	22.2621	5.39129	132.001	5	COVID-19 CONVALESCENT 2020	red	unknown				53117
53118	128.857	34.3096	0	21.688	198.872	85.5882	84.2159	177.787	70.7416	176.539	5	COVID-19 CONVALESCENT 2020	red	unknown				53118
53119	8.63759	4.31989	3.99336	2.75972	9.76663	9.26773	9.19645	11.5168	6.82066	28.0839	5	COVID-19 CONVALESCENT 2020	red	unknown				53119
53120	44.3742	19.2905	21.7989	12.0681	52.3393	43.7932	44.2922	61.7588	42.9822	253.205	5	COVID-19 CONVALESCENT 2020	red	unknown				53120
53121	38.4512	25.8219	28.1139	8.07083	43.1997	49.2145	58.9887	55.5028	49.7613	147.913	5	COVID-19 CONVALESCENT 2020	red	unknown				53121
53122	31.3379	15.2464	14.8835	7.38215	50.7587	44.2471	48.1143	62.7866	40.0957	147.409	5	COVID-19 CONVALESCENT 2020	red	unknown				53122
53123	69.0976	35.6374	27.0004	15.0366	92.2898	83.412	80.2921	111.215	53.4753	163.518	5	COVID-19 CONVALESCENT 2020	red	unknown				53123
53124	4.64013	2.53617	2.19907	1.4435	5.21227	5.50736	4.48376	7.33321	3.36138	7.7943	5	COVID-19 CONVALESCENT 2020	red	unknown				53124
53125	29.4037	17.9113	20.4198	9.33573	43.8948	40.27	44.0925	55.7576	40.2041	56.2849	5	COVID-19 CONVALESCENT 2020	red	unknown				53125
53126	10.6244	4.00373	5.00775	1.84533	10.9042	10.603	8.07322	14.5785	7.53111	13.7352	5	COVID-19 CONVALESCENT 2020	red	unknown				53126
53127	60.6786	23.4187	25.23	14.6213	71.0687	53.3321	47.2993	88.9259	45.1275	72.3356	5	COVID-19 CONVALESCENT 2020	red	unknown				53127
53128	2.33007	1.45898	1.42611	1.36037	3.39067	3.30493	2.79248	4.44708	2.7184	3.48396	5	COVID-19 CONVALESCENT 2020	red	unknown				53128
53129	1.03978	0.832133	1.08813	1.19173	0.887949	1.07247	1.03303	0.897393	1.15687	1.03578	5	COVID-19 CONVALESCENT 2020	red	unknown				53129
53130	26.5608	10.9938	13.0139	6.97331	28.508	19.7713	20.3704	35.5472	19.6715	20.1208	5	COVID-19 CONVALESCENT 2020	red	unknown				53130
53131	73.6621	36.8322	27.0921	12.9384	75.1037	63.2205	61.7945	103.386	40.484	153.295	5	COVID-19 CONVALESCENT 2020	red	unknown				53131
53132	23.3086	14.2569	12.7601	3.85094	23.3895	17.457	26.3558	28.5234	18.7119	53.052	5	COVID-19 CONVALESCENT 2020	red	unknown				53132
53133	76.0422	40.3877	19.6258	11.0991	64.7836	77.9607	60.9755	80.8817	27.0052	107.495	5	COVID-19 CONVALESCENT 2020	red	unknown				53133
53134	35.1692	17.5857	17.5857	10.0911	44.3691	39.9098	42.4418	56.6891	34.4678	146.33	5	COVID-19 CONVALESCENT 2020	red	unknown				53134
53135	2.43815	1.23143	0.948733	1.02481	2.95175	2.34718	2.47989	4.60319	1.85256	17.3431	5	COVID-19 CONVALESCENT 2020	red	unknown				53135
53136	85.6455	51.0287	45.5187	28.6296	108.828	95.6316	99.1693	130.054	81.2001	149.932	5	COVID-19 CONVALESCENT 2020	red	unknown				53136
53137	7.2451	3.52866	3.37731	2.05316	7.68464	7.36537	7.28556	8.95173	5.35249	79.8438	5	COVID-19 CONVALESCENT 2020	red	unknown				53137
53138	84.1048	7.22456	8.48372	5.04833	97.5525	15.7131	13.1375	126.85	12.2575	23.1823	5	COVID-19 CONVALESCENT 2020	red	unknown				53138
53139	78.587	48.3797	44.5604	34.6071	68.2544	78.4149	74.4867	81.2856	61.9465	250.653	5	COVID-19 CONVALESCENT 2020	red	unknown				53139
53140	14.8544	7.24259	3.90084	2.92615	14.6656	16.8904	13.2341	18.5928	6.2407	20.1985	5	COVID-19 CONVALESCENT 2020	red	unknown				53140
53141	28.9464	15.9057	3.92523	2.06986	18.8265	36.6403	24.7644	30.955	4.88705	19.8372	5	COVID-19 CONVALESCENT 2020	red	unknown				53141
53142	15.3677	6.52725	5.38126	2.38766	15.8995	17.1153	14.3855	21.5428	7.95081	36.2932	5	COVID-19 CONVALESCENT 2020	red	unknown				53142
53143	6.36927	2.33995	2.14038	1.31361	6.70378	5.1677	5.69479	9.79098	3.88012	16.003	5	COVID-19 CONVALESCENT 2020	red	unknown				53143
53144	15.4758	6.99887	6.39338	3.23135	16.9751	16.8706	15.5462	24.3057	10.7017	20.1234	5	COVID-19 CONVALESCENT 2020	red	unknown				53144
53145	111.356	65.3744	47.8312	31.0266	98.9624	103.403	101.754	119.389	71.8117	89.8276	5	COVID-19 CONVALESCENT 2020	red	unknown				53145
53146	71.8245	42.0604	28.1489	21.8402	61.4452	79.2793	64.5694	84.7467	41.6584	98.9359	5	COVID-19 CONVALESCENT 2020	red	unknown				53146
53147	45.7053	27.1603	20.7976	13.5813	48.392	45.9627	44.737	53.9729	36.1139	63.6903	5	COVID-19 CONVALESCENT 2020	red	unknown				53147
53148	21.8831	14.4707	7.88977	3.85094	20.0228	15.2807	24.472	23.5857	11.2511	27.6732	5	COVID-19 CONVALESCENT 2020	red	unknown				53148
53149	109.138	65.3203	38.2404	16.944	118.775	97.3158	117.153	164.562	65.6264	329.954	5	COVID-19 CONVALESCENT 2020	red	unknown				53149
53150	11.5374	4.36698	2.71077	1.95086	12.3678	11.2703	9.58735	15.514	4.2753	53.5619	5	COVID-19 CONVALESCENT 2020	red	unknown				53150
53151	32.3603	14.8271	9.22021	5.5615	30.8485	37.9083	29.8945	40.9611	15.9658	87.39	5	COVID-19 CONVALESCENT 2020	red	unknown				53151
53152	15.4109	9.00846	7.38072	4.23377	19.4961	20.3964	19.9658	25.1329	13.8592	107.573	5	COVID-19 CONVALESCENT 2020	red	unknown				53152
53153	1.81017	1.046	1.03524	1.06106	1.34309	1.11342	1.27448	1.74856	1.12475	1.53024	5	COVID-19 CONVALESCENT 2020	red	unknown				53153
53154	120.023	66.4002	23.5269	11.4266	141.926	155.616	136.107	175.866	39.1335	98.5726	5	COVID-19 CONVALESCENT 2020	red	unknown				53154
53155	7.96844	2.13862	2.84107	2.15873	7.56545	3.89254	3.48277	9.02448	3.78684	14.602	5	COVID-19 CONVALESCENT 2020	red	unknown				53155
53156	52.9837	18.5521	10.5463	5.20904	59.1279	43.4467	39.5263	74.9805	16.9043	22.367	5	COVID-19 CONVALESCENT 2020	red	unknown				53156
53157	74.1178	41.6506	31.6044	14.7054	85.8143	97.0903	91.102	105.946	58.8666	69.824	5	COVID-19 CONVALESCENT 2020	red	unknown				53157
53158	42.1773	26.96	26.6073	14.1362	46.8105	50.0858	50.0858	62.5043	41.4883	267.888	5	COVID-19 CONVALESCENT 2020	red	unknown				53158
53159	153.934	88.6942	65.1223	36.5502	213.807	183.764	182.597	261.119	122.918	180.73	5	COVID-19 CONVALESCENT 2020	red	unknown				53159
53160	10.0298	3.78376	4.35443	1.85368	7.89368	9.54045	5.72505	11.1659	5.39143	46.0049	5	COVID-19 CONVALESCENT 2020	red	unknown				53160
53161	45.5428	7.37772	7.52925	4.09414	39.7573	17.4202	12.293	45.0234	9.31857	11.4597	5	COVID-19 CONVALESCENT 2020	red	unknown				53161
53162	113.712	67.0812	62.0939	41.0643	124.974	113.191	115.839	158.335	98.7613	167.072	5	COVID-19 CONVALESCENT 2020	red	unknown				53162
53163	7.77411	5.35327	4.27026	2.59266	7.35368	8.47691	8.47691	8.43607	5.27057	42.3783	5	COVID-19 CONVALESCENT 2020	red	unknown				53163
53164	33.6005	13.462	10.172	7.48022	22.8781	22.181	19.0886	29.8486	11.8202	53.7386	5	COVID-19 CONVALESCENT 2020	red	unknown				53164
53165	12.1285	6.92204	7.97651	3.98926	12.7585	11.5607	13.3375	18.4481	12.3393	24.6768	5	COVID-19 CONVALESCENT 2020	red	unknown				53165
53166	24.6325	12.8616	13.61	8.57508	28.6289	28.4538	29.3512	34.8008	23.9891	37.252	5	COVID-19 CONVALESCENT 2020	red	unknown				53166
53167	14.4792	7.49103	8.12962	4.83995	15.2098	14.713	14.389	18.6014	11.8831	8.29717	5	COVID-19 CONVALESCENT 2020	red	unknown				53167
53168	171.201	41.7684	22.8097	18.1056	221.233	93.2744	86.3654	289.76	43.219	67.2597	5	COVID-19 CONVALESCENT 2020	red	unknown				53168
53169	7.74529	3.08938	2.00132	1.40669	7.97513	7.07421	5.70484	8.96614	3.08318	15.1374	5	COVID-19 CONVALESCENT 2020	red	unknown				53169
53170	35.8408	9.34023	7.54197	3.87185	39.0543	21.8404	20.4273	52.4143	14.0043	78.2993	5	COVID-19 CONVALESCENT 2020	red	unknown				53170
53171	9.26273	4.97532	5.48951	3.87789	8.68897	8.02893	7.8586	10.0623	8.25462	51.6131	5	COVID-19 CONVALESCENT 2020	red	unknown				53171
53172	63.2615	38.7701	33.779	19.2699	86.5741	78.8736	82.9572	109.151	74.9067	324.823	5	COVID-19 CONVALESCENT 2020	red	unknown				53172
53173	27.7487	15.2785	15.3824	5.76988	29.0953	27.4353	26.2777	36.6962	22.9359	15.6844	5	COVID-19 CONVALESCENT 2020	red	unknown				53173
53174	13.6798	8.29902	7.27215	3.7397	13.0816	14.3796	14.2797	15.2283	11.2843	98.2515	5	COVID-19 CONVALESCENT 2020	red	unknown				53174
53175	37.1352	20.1949	19.314	9.44346	34.9929	32.3013	32.9473	48.1281	30.0044	21.1041	5	COVID-19 CONVALESCENT 2020	red	unknown				53175
53176	8.98473	5.03914	5.61617	3.08352	9.8632	8.6205	9.77299	12.1481	9.4062	95.188	5	COVID-19 CONVALESCENT 2020	red	unknown				53176
53177	85.0583	29.1404	24.5396	14.4826	98.9886	66.8728	55.1044	123.075	42.676	89.4749	5	COVID-19 CONVALESCENT 2020	red	unknown				53177
53178	46.6109	25.1959	15.6642	7.87506	51.1957	56.3941	53.275	61.3845	29.7575	133.06	5	COVID-19 CONVALESCENT 2020	red	unknown				53178
53179	45.7355	9.91491	6.46052	2.89348	36.154	25.0481	18.8011	66.6661	9.22813	216.19	5	COVID-19 CONVALESCENT 2020	red	unknown				53179
53180	7.8475	4.37384	4.37384	2.2058	11.1596	9.98454	11.0506	12.6497	9.59688	23.7708	5	COVID-19 CONVALESCENT 2020	red	unknown				53180
53181	93.878	16.1828	15.2064	13.1838	119.359	32.6689	36.195	157.415	31.3382	123.151	5	COVID-19 CONVALESCENT 2020	red	unknown				53181
53182	14.3836	7.98042	9.0419	4.17959	16.2729	14.2472	15.467	19.4748	15.7502	20.956	5	COVID-19 CONVALESCENT 2020	red	unknown				53182
53183	149.835	85.9183	71.8593	44.5223	162.754	135.14	152.948	193.862	126.687	161.965	5	COVID-19 CONVALESCENT 2020	red	unknown				53183
53184	65.0874	28.3726	25.3055	14.6835	65.2499	47.7021	53.4793	84.5689	42.1412	100.84	5	COVID-19 CONVALESCENT 2020	red	unknown				53184
53185	8.72272	3.84972	3.0119	1.47734	7.09921	4.55447	5.48106	9.41397	3.38617	16.9223	5	COVID-19 CONVALESCENT 2020	red	unknown				53185
53186	181.172	96.2724	88.4394	55.3385	228.505	174.596	177.036	260.118	154.407	472.093	5	COVID-19 CONVALESCENT 2020	red	unknown				53186
53187	90.5582	51.0463	51.374	30.0127	122.612	98.1906	108.387	139.354	101.967	63.384	5	COVID-19 CONVALESCENT 2020	red	unknown				53187
53188	3.07209	2.27908	2.30465	1.61396	3.59023	2.85422	3.72825	3.88597	3.10723	5.2003	5	COVID-19 CONVALESCENT 2020	red	unknown				53188
53189	39.0839	14.7464	4.6206	2.29937	46.2504	53.2212	37.805	61.1973	8.93892	153.627	5	COVID-19 CONVALESCENT 2020	red	unknown				53189
53190	49.6085	19.4242	19.246	10.5506	42.3144	36.1887	31.5378	49.7447	29.269	68.4621	5	COVID-19 CONVALESCENT 2020	red	unknown				53190
53191	92.3043	38.974	45.4895	57.3942	102.445	83.2047	84.3986	127.184	91.4839	275.27	5	COVID-19 CONVALESCENT 2020	red	unknown				53191
53192	12.8206	5.43373	4.83022	2.56589	12.6695	9.15073	10.1104	14.7424	7.67925	83.9404	5	COVID-19 CONVALESCENT 2020	red	unknown				53192
53193	49.086	47.1393	41.7164	33.7907	62.0125	76.595	99.8489	68.6597	79.2171	349.569	5	COVID-19 CONVALESCENT 2020	red	unknown				53193
53194	54.3639	31.5021	31.5608	26.389	34.587	29.9871	30.3364	45.0095	30.8605	85.5351	5	COVID-19 CONVALESCENT 2020	red	unknown				53194
53195	88.9352	30.907	39.3568	17.9288	120.849	62.348	72.3269	139.388	73.128	14.0093	5	COVID-19 CONVALESCENT 2020	red	unknown				53195
53196	20.7123	8.85996	9.98283	4.61808	27.5899	21.77	22.1731	30.9155	23.7352	26.4561	5	COVID-19 CONVALESCENT 2020	red	unknown				53196
53197	43.4767	28.6702	26.6225	15.5965	53.2276	47.9636	54.4705	60.1001	45.9164	72.1392	5	COVID-19 CONVALESCENT 2020	red	unknown				53197
53198	19.1565	7.75509	8.00066	4.98368	21.267	16.6779	17.1447	30.919	13.9525	28.3552	5	COVID-19 CONVALESCENT 2020	red	unknown				53198
53199	11.6078	5.73547	5.73547	2.9132	13.1623	11.5862	12.0591	14.837	9.86039	19.8608	5	COVID-19 CONVALESCENT 2020	red	unknown				53199
53200	156.206	59.5685	1.44674	1.29747	139.578	261.473	102.68	213.264	1.42929	8.01823	20	COVID-19 CONVALESCENT 2020	green	unknown				53200
53201	8.0523	4.16024	2.15004	1.66531	7.86187	8.85996	8.11141	10.066	3.56653	7.88267	5	COVID-19 CONVALESCENT 2020	red	unknown				53201
53202	32.3603	18.8896	18.0581	8.31741	34.3565	32.5285	32.5285	42.8033	27.3595	110.567	5	COVID-19 CONVALESCENT 2020	red	unknown				53202
53203	5.06199	4.02648	6.07397	1.18314	5.75156	8.1036	7.9848	6.39641	9.23922	32.1227	5	COVID-19 CONVALESCENT 2020	red	unknown				53203
53204	6.29028	2.93113	2.23933	1.67119	4.13412	3.85158	3.39114	4.80385	2.0182	3.01442	5	COVID-19 CONVALESCENT 2020	red	unknown				53204
53205	8.84547	2.30758	2.0667	1.48173	7.51413	5.34241	4.17203	7.49442	2.91209	12.6998	5	COVID-19 CONVALESCENT 2020	red	unknown				53205
53206	89.8812	50.4082	48.4231	23.0764	93.443	90.1003	94.6868	110.234	82.0933	106.658	5	COVID-19 CONVALESCENT 2020	red	unknown				53206
53207	94.3055	19.1626	15.7428	3.93732	87.8969	53.2409	41.5532	105.666	23.3322	200.546	5	COVID-19 CONVALESCENT 2020	red	unknown				53207
53208	27.9654	12.255	11.9919	4.36213	29.2499	23.6227	25.6076	34.9698	19.8712	20.1954	5	COVID-19 CONVALESCENT 2020	red	unknown				53208
53209	4.34987	1.84449	2.21498	1.61292	5.41336	5.0704	4.80366	6.91218	3.95009	2.6545	5	COVID-19 CONVALESCENT 2020	red	unknown				53209
53210	9.07112	4.82991	2.96889	2.32831	9.54466	12.0905	9.70909	10.5385	5.82629	11.355	5	COVID-19 CONVALESCENT 2020	red	unknown				53210
53211	39.1023	4.92039	3.88034	2.17936	25.9435	10.9897	10.6448	36.2165	6.60457	26.0913	5	COVID-19 CONVALESCENT 2020	red	unknown				53211
53212	53.6493	47.9103	36.8689	19.7142	75.5065	98.239	110.958	95.3974	78.754	95.7357	5	COVID-19 CONVALESCENT 2020	red	unknown				53212
53213	15.3486	6.49992	4.26003	2.89615	15.4099	14.0168	13.4346	20.8371	7.54996	91.2025	5	COVID-19 CONVALESCENT 2020	red	unknown				53213
53214	66.545	28.1706	24.7005	10.2534	69.4819	60.5124	54.4882	84.4756	44.9832	35.5675	5	COVID-19 CONVALESCENT 2020	red	unknown				53214
53215	20.2445	10.3072	10.4819	5.24189	23.4577	21.442	22.8163	28.3824	20.0676	39.2627	5	COVID-19 CONVALESCENT 2020	red	unknown				53215
53216	45.7232	23.8936	16.1389	7.53259	43.218	47.0151	43.218	50.2641	28.3037	152.315	5	COVID-19 CONVALESCENT 2020	red	unknown				53216
53217	53.3256	19.8932	17.8234	15.1572	63.3645	38.2072	38.8328	56.3938	34.9899	152.823	5	COVID-19 CONVALESCENT 2020	red	unknown				53217
53218	37.3311	15.8562	32.5749	12.0608	40.9096	40.1725	28.7479	48.8946	45.3935	435.246	5	COVID-19 CONVALESCENT 2020	red	unknown				53218
53219	59.5396	33.2213	18.8105	10.0152	56.1935	68.6938	64.527	72.9796	28.0183	160.958	5	COVID-19 CONVALESCENT 2020	red	unknown				53219
53220	11.064	1.9671	1.63017	1.39433	8.32216	7.25711	3.41854	12.6822	2.74279	6.75122	5	COVID-19 CONVALESCENT 2020	red	unknown				53220
53221	179.611	75.4095	79.6859	41.7684	233.301	234.425	163.241	283.615	135.484	235.409	5	COVID-19 CONVALESCENT 2020	red	unknown				53221
53222	1.83992	1.15073	1.24082	1.04936	2.17385	1.70433	1.60295	2.61405	1.74966	46.3692	5	COVID-19 CONVALESCENT 2020	red	unknown				53222
53223	27.0671	12.6193	12.8688	6.71257	26.0922	20.8257	23.5797	32.18	18.5549	19.8111	5	COVID-19 CONVALESCENT 2020	red	unknown				53223
53224	20.796	14.7687	14.5238	6.59412	27.6797	28.3507	31.2652	37.304	31.2652	76.0529	5	COVID-19 CONVALESCENT 2020	red	unknown				53224
53225	80.0975	7.55691	4.8543	3.39242	82.1913	15.7402	14.9241	144.445	9.56142	205.884	5	COVID-19 CONVALESCENT 2020	red	unknown				53225
53226	123.534	108.582	97.071	69.8964	175.089	233.452	213.194	208.491	194.141	132.704	5	COVID-19 CONVALESCENT 2020	red	unknown				53226
53227	56.8012	30.9883	34.2989	18.5473	59.4518	50.0164	55.031	70.6027	54.5691	181.848	5	COVID-19 CONVALESCENT 2020	red	unknown				53227
53228	52.3688	42.3942	36.8251	23.2764	49.2827	34.0618	71.1159	56.3941	56.3941	165.872	5	COVID-19 CONVALESCENT 2020	red	unknown				53228
53229	50.2285	21.3016	21.9492	10.0762	56.8444	46.0778	44.8072	72.8049	37.8524	61.325	5	COVID-19 CONVALESCENT 2020	red	unknown				53229
53230	2.33041	1.10998	1.08709	1.11829	2.03188	1.45851	1.81806	2.5064	1.64964	4.97784	5	COVID-19 CONVALESCENT 2020	red	unknown				53230
53231	12.2293	7.45084	13.1428	5.58866	16.2104	16.1765	16.0748	19.8386	21.3263	89.7232	5	COVID-19 CONVALESCENT 2020	red	unknown				53231
53232	8.97279	3.73941	3.64068	2.34291	6.95903	5.06487	5.06487	7.57367	4.17578	7.36493	5	COVID-19 CONVALESCENT 2020	red	unknown				53232
53233	48.2913	43.5133	27.1408	3.46757	45.9389	32.4711	94.7563	56.4755	38.1564	218.885	5	COVID-19 CONVALESCENT 2020	red	unknown				53233
53234	42.5484	23.9015	21.9318	10.179	51.4437	42.315	46.6326	60.3258	39.4776	81.9758	5	COVID-19 CONVALESCENT 2020	red	unknown				53234
53235	3.99763	1.97794	1.5668	1.25945	3.94784	3.36294	3.66849	4.29705	2.14073	5.4529	5	COVID-19 CONVALESCENT 2020	red	unknown				53235
53236	140.976	82.9573	82.1261	45.8853	140.369	130.627	141.878	162.322	135.703	296.034	5	COVID-19 CONVALESCENT 2020	red	unknown				53236
53237	11.4678	4.94998	5.56836	3.57405	8.76665	8.09978	8.55494	10.8172	6.58182	20.9293	5	COVID-19 CONVALESCENT 2020	red	unknown				53237
53238	110.915	65.5017	63.5679	34.4361	144.799	121.515	137.523	169.538	127.276	320.157	5	COVID-19 CONVALESCENT 2020	red	unknown				53238
53239	13.1536	7.48496	4.42388	2.169	10.852	14.9718	13.0786	13.1776	5.0213	11.0642	5	COVID-19 CONVALESCENT 2020	red	unknown				53239
53240	16.3065	9.41483	8.93214	3.86394	17.9586	20.1133	20.4325	23.1459	16.3004	19.826	5	COVID-19 CONVALESCENT 2020	red	unknown				53240
53241	26.3484	18.3647	20.0279	10.7357	33.4275	36.3958	41.1708	40.2674	38.4176	78.5455	5	COVID-19 CONVALESCENT 2020	red	unknown				53241
53242	24.4753	10.3423	7.01691	4.67873	18.9089	17.4214	16.3958	21.786	9.24983	53.6932	5	COVID-19 CONVALESCENT 2020	red	unknown				53242
53243	14.3058	6.00723	3.08634	1.56675	18.4139	16.1124	16.6436	22.2025	6.80036	21.4825	5	COVID-19 CONVALESCENT 2020	red	unknown				53243
53244	33.9632	22.9331	19.0145	9.79865	43.1805	44.3264	51.0973	49.6911	37.347	88.2857	5	COVID-19 CONVALESCENT 2020	red	unknown				53244
53245	23.2075	14.0999	9.93291	5.14207	31.3185	34.2453	31.5015	38.5866	21.5139	292.093	5	COVID-19 CONVALESCENT 2020	red	unknown				53245
53246	80.2893	55.5114	47.4666	24.7803	86.5281	91.0896	102.921	105.344	88.8089	142.692	5	COVID-19 CONVALESCENT 2020	red	unknown				53246
53247	21.7369	11.0419	11.0958	5.75914	20.9648	21.771	20.0145	25.2265	18.2004	79.8225	5	COVID-19 CONVALESCENT 2020	red	unknown				53247
53248	10.0407	6.17091	7.40474	4.623	11.7812	12.5056	14.0914	15.0384	13.464	9.52798	5	COVID-19 CONVALESCENT 2020	red	unknown				53248
53249	10.3752	6.21674	9.19474	4.47286	5.65618	5.72432	6.14679	7.40055	6.99172	6.19039	5	COVID-19 CONVALESCENT 2020	red	unknown				53249
53250	4.85096	3.31122	3.60344	2.36654	3.54489	3.88213	3.70834	4.23697	3.29412	10.6675	5	COVID-19 CONVALESCENT 2020	red	unknown				53250
53251	132.713	80.9688	59.0166	32.788	143.102	157.412	151.367	171.968	91.6597	242.408	5	COVID-19 CONVALESCENT 2020	red	unknown				53251
53252	35.2309	12.4727	10.9139	4.36698	34.3777	32.7361	26.1218	51.8551	18.7487	21.5834	5	COVID-19 CONVALESCENT 2020	red	unknown				53252
53253	42.6754	31.0013	26.5244	12.7959	48.3372	65.3357	58.9797	56.9103	40.0596	55.3829	5	COVID-19 CONVALESCENT 2020	red	unknown				53253
53254	41.0935	19.787	18.189	9.20979	40.2479	42.695	42.1248	55.6667	29.0817	323.869	5	COVID-19 CONVALESCENT 2020	red	unknown				53254
53255	16.4677	8.94446	8.64313	5.25085	16.901	20.1832	20.0945	25.3283	14.8052	70.6582	5	COVID-19 CONVALESCENT 2020	red	unknown				53255
53256	20.5087	8.069	11.3204	3.5389	20.3569	15.9797	15.7857	29.8444	15.3458	6.50766	5	COVID-19 CONVALESCENT 2020	red	unknown				53256
53257	12.5098	5.80282	3.96665	2.50432	7.63753	13.0331	8.75735	18.4032	5.01102	48.4858	5	COVID-19 CONVALESCENT 2020	red	unknown				53257
53258	17.1115	7.60619	8.68345	3.77237	18.5935	20.7123	19.3453	25.1551	15.9961	14.9481	5	COVID-19 CONVALESCENT 2020	red	unknown				53258
53259	5.20235	2.5325	1.72171	1.27947	5.86652	5.34233	4.35944	7.40637	3.24082	19.4631	5	COVID-19 CONVALESCENT 2020	red	unknown				53259
53260	10.9497	6.27116	7.73712	2.34118	14.1677	17.0975	18.9326	18.997	16.7433	4.96713	5	COVID-19 CONVALESCENT 2020	red	unknown				53260
53261	45.2992	24.2546	16.9403	10.0965	53.6009	62.3412	55.079	71.8528	32.5212	153.344	5	COVID-19 CONVALESCENT 2020	red	unknown				53261
53262	99.0577	49.4154	41.2941	21.3914	137.675	128.693	129.296	202.422	89.6836	254.837	5	COVID-19 CONVALESCENT 2020	red	unknown				53262
53263	2.57312	1.69892	1.65752	1.30577	2.58182	3.28757	3.15616	3.70127	2.17421	4.23666	5	COVID-19 CONVALESCENT 2020	red	unknown				53263
53264	37.0076	21.3716	18.3188	5.3632	37.4184	26.4029	44.2462	58.1294	30.8637	28.8837	5	COVID-19 CONVALESCENT 2020	red	unknown				53264
53265	17.1723	9.9696	10.0909	4.3675	19.3143	20.8592	21.8007	26.7977	19.0246	19.9902	5	COVID-19 CONVALESCENT 2020	red	unknown				53265
53266	6.47789	3.16478	4.97194	1.54171	5.70318	3.29242	5.46468	6.28736	6.40754	21.0217	5	COVID-19 CONVALESCENT 2020	red	unknown				53266
53267	4.08341	2.77993	3.13468	1.74921	3.90195	6.37776	5.38064	5.38064	5.09275	14.6322	5	COVID-19 CONVALESCENT 2020	red	unknown				53267
53268	129.924	84.4442	74.8847	49.8273	141.894	157.66	162.383	179.809	129.83	172.341	5	COVID-19 CONVALESCENT 2020	red	unknown				53268
53269	37.8451	20.323	18.0569	13.116	32.8632	37.3471	34.7673	42.9366	27.1509	207.98	5	COVID-19 CONVALESCENT 2020	red	unknown				53269
53270	24.7375	8.05985	6.25625	2.78956	25.6906	20.7561	16.9827	36.7207	8.85528	194.479	5	COVID-19 CONVALESCENT 2020	red	unknown				53270
53271	8.20915	4.50165	4.86958	2.60547	6.70144	7.54947	6.77994	10.0515	6.11973	11.3551	5	COVID-19 CONVALESCENT 2020	red	unknown				53271
53272	36.4625	21.8976	20.6531	12.6804	45.9627	68.8116	57.2558	67.3672	44.3212	60.4074	5	COVID-19 CONVALESCENT 2020	red	unknown				53272
53273	55.1143	22.4552	17.1481	5.10507	52.9304	53.3811	44.4953	74.4366	25.8867	188.278	5	COVID-19 CONVALESCENT 2020	red	unknown				53273
53274	12.0993	5.4747	4.25058	2.06639	11.3342	15.4911	10.659	15.5793	6.04761	23.9196	5	COVID-19 CONVALESCENT 2020	red	unknown				53274
53275	3.88234	2.13309	1.78789	1.34114	2.58775	2.46781	2.20509	2.57062	1.51973	1.17705	5	COVID-19 CONVALESCENT 2020	red	unknown				53275
53276	68.591	44.5355	43.5486	26.7714	67.5749	80.7325	75.5634	83.6459	63.7216	244.45	5	COVID-19 CONVALESCENT 2020	red	unknown				53276
53277	108.962	51.6361	18.7042	8.26893	110.313	123.7	102.214	160.381	29.5879	97.9967	5	COVID-19 CONVALESCENT 2020	red	unknown				53277
53278	16.648	9.93124	10.418	6.13486	19.6736	25.1261	21.0041	28.9392	18.3432	9.20663	5	COVID-19 CONVALESCENT 2020	red	unknown				53278
53279	14.55	8.02049	10.1206	5.09937	12.4532	14.1106	13.5326	17.2979	12.2407	12.1557	5	COVID-19 CONVALESCENT 2020	red	unknown				53279
53280	75.515	22.8888	59.481	32.4693	101.576	44.1188	48.4116	132.749	101.708	152.298	5	COVID-19 CONVALESCENT 2020	red	unknown				53280
53281	61.6537	33.3582	29.88	20.6715	62.8737	68.8098	65.746	85.533	54.2567	118.469	5	COVID-19 CONVALESCENT 2020	red	unknown				53281
53282	8.53953	4.81207	4.41127	2.83478	8.53772	9.93441	9.52058	12.0295	7.80057	8.60422	5	COVID-19 CONVALESCENT 2020	red	unknown				53282
53283	115.625	48.9934	31.104	19.2721	92.6252	96.0195	83.8856	103.55	45.4938	122.667	5	COVID-19 CONVALESCENT 2020	red	unknown				53283
53284	10.5126	5.03264	5.0566	2.97926	9.92692	10.7711	9.83131	13.656	7.72769	40.9072	5	COVID-19 CONVALESCENT 2020	red	unknown				53284
53285	97.4454	43.0614	31.6053	25.943	95.507	88.6297	77.8147	126.787	51.1745	87.5205	5	COVID-19 CONVALESCENT 2020	red	unknown				53285
53286	53.3998	35.9332	39.4265	28.697	64.4414	70.3493	72.6468	132.163	68.0517	176.144	5	COVID-19 CONVALESCENT 2020	red	unknown				53286
53287	4.0866	1.23344	1.58101	1.14751	2.6586	1.8233	1.55952	3.32748	1.22672	8.69213	5	COVID-19 CONVALESCENT 2020	red	unknown				53287
53288	23.7034	31.0156	29.1666	19.5431	29.4537	68.7659	71.4905	40.7414	64.9385	110.933	5	COVID-19 CONVALESCENT 2020	red	unknown				53288
53289	49.4833	26.8191	25.6945	17.1306	39.8542	47.6051	45.2433	55.1564	34.7313	177.907	5	COVID-19 CONVALESCENT 2020	red	unknown				53289
53290	10.8637	6.37515	7.94891	4.52433	11.5075	10.497	12.0406	16.2495	11.2484	10.4192	5	COVID-19 CONVALESCENT 2020	red	unknown				53290
53291	5.57904	3.13788	3.7372	2.94054	5.83763	5.74426	6.15275	7.77501	5.42916	36.8358	5	COVID-19 CONVALESCENT 2020	red	unknown				53291
53292	169.67	108.38	114.33	69.8653	202.878	194.989	204.4	254.387	203.555	208.063	5	COVID-19 CONVALESCENT 2020	red	unknown				53292
53293	71.8421	45.4423	40.7697	20.3858	85.7282	98.1906	105.177	120.346	81.0706	37.3472	5	COVID-19 CONVALESCENT 2020	red	unknown				53293
53294	25.7298	16.7008	15.6621	9.2699	21.9306	21.843	22.6011	27.9784	17.0924	1.74794	5	COVID-19 CONVALESCENT 2020	red	unknown				53294
53295	36.1758	17.4899	17.969	7.18871	40.3476	48.9987	34.1895	75.6207	26.3091	135.667	20	COVID-19 CONVALESCENT 2020	green	unknown				53295
53296	16.4364	7.40892	6.71449	3.44493	19.8083	23.4274	19.3477	34.2189	11.6489	40.6675	5	COVID-19 CONVALESCENT 2020	red	unknown				53296
53297	116.8	70.1397	52.3852	41.9673	109.285	117.874	112.774	147.61	73.4301	13.7695	5	COVID-19 CONVALESCENT 2020	red	unknown				53297
53298	20.5974	11.8331	10.5243	6.93127	22.7854	28.3663	26.0026	30.0734	20.2903	85.3575	5	COVID-19 CONVALESCENT 2020	red	unknown				53298
53299	9.71169	5.22773	4.85686	3.05879	11.5547	12.7928	12.2648	14.7046	9.9024	37.1453	5	COVID-19 CONVALESCENT 2020	red	unknown				53299
53300	9.42407	6.07912	4.55985	3.48742	10.2125	10.8115	10.4325	12.3611	8.3681	16.0423	5	COVID-19 CONVALESCENT 2020	red	unknown				53300
53301	219.447	192.502	175.746	118.773	221.505	290.538	283.001	277	253.477	262.79	5	COVID-19 CONVALESCENT 2020	red	unknown				53301
53302	133.802	96.2166	80.3172	46.8816	172.142	210.888	203.616	218.841	156.746	185.777	5	COVID-19 CONVALESCENT 2020	red	unknown				53302
53303	119.14	78.3433	53.9541	32.1516	120.986	139.985	126.869	160.21	89.3607	98.4314	5	COVID-19 CONVALESCENT 2020	red	unknown				53303
53304	215.356	224.523	165.883	115.246	209.676	239.405	339.532	260.322	237.076	278.96	5	COVID-19 CONVALESCENT 2020	red	unknown				53304
53305	105.601	120.261	63.3495	38.2607	116.326	125.582	220.275	153.818	103.482	143.834	5	COVID-19 CONVALESCENT 2020	red	unknown				53305
53306	87.4422	102.295	48.8726	35.2175	122.888	131.871	228.201	155.498	104.599	89.3029	5	COVID-19 CONVALESCENT 2020	red	unknown				53306
53307	72.8467	69.7981	68.7819	45.6769	70.8907	101.751	107.193	89.4517	103.279	137.755	5	COVID-19 CONVALESCENT 2020	red	unknown				53307
53308	30.8414	20.2518	21.1807	14.957	30.4257	33.0649	33.5781	40.8604	30.4257	69.7943	5	COVID-19 CONVALESCENT 2020	red	unknown				53308
53309	9.18028	5.91312	6.33236	5.00237	6.71798	6.95508	6.97089	8.14057	6.21218	5.91186	5	COVID-19 CONVALESCENT 2020	red	unknown				53309
53310	187.811	119.041	90.7561	45.5801	240.387	304.276	263.18	329.723	192.827	237.869	5	COVID-19 CONVALESCENT 2020	red	unknown				53310
53311	74.5602	29.0864	27.7431	24.7204	90.084	74.4628	62.7469	133.302	48.2974	36.549	5	COVID-19 CONVALESCENT 2020	red	unknown				53311
53312	80.3986	30.329	35.1162	30.9349	90.1965	62.861	56.4365	127.043	53.7912	16.0757	5	COVID-19 CONVALESCENT 2020	red	unknown				53312
53313	80.766	38.78	29.0158	28.3183	86.5419	74.179	75.8532	116.29	53.8318	237.922	5	COVID-19 CONVALESCENT 2020	red	unknown				53313
53314	31.7294	12.2741	10.0293	5.98854	29.8535	19.2206	22.2586	50.459	15.1039	64.9885	5	COVID-19 CONVALESCENT 2020	red	unknown				53314
53315	19.0532	6.80606	6.3071	3.50613	18.7633	11.3472	15.1134	33.5491	10.6312	24.9241	5	COVID-19 CONVALESCENT 2020	red	unknown				53315
53316	144.545	97.0794	79.6755	36.3917	140.609	147.822	145.574	178.456	125.59	205.864	5	COVID-19 CONVALESCENT 2020	red	unknown				53316
53317	48.0346	28.8459	27.1349	13.385	39.3455	42.2533	44.3828	52.3867	35.8649	61.0662	5	COVID-19 CONVALESCENT 2020	red	unknown				53317
53318	73.5283	56.5247	53.6649	47.6364	69.9669	71.1924	76.2073	83.8344	68.7172	2.70119	5	COVID-19 CONVALESCENT 2020	red	unknown				53318
53319	138.296	92.9532	91.9166	52.4093	186.055	208.431	202.389	214.696	169.833	227.45	5	COVID-19 CONVALESCENT 2020	red	unknown				53319
53320	32.7879	18.0952	21.346	9.75433	43.1419	41.7651	38.6837	52.9762	35.5367	84.3149	5	COVID-19 CONVALESCENT 2020	red	unknown				53320
53321	78.5189	48.2256	51.5575	28.0813	89.5215	84.5847	88.205	104.441	79.3188	212.063	5	COVID-19 CONVALESCENT 2020	red	unknown				53321
53322	101.995	76.7546	77.6561	46.2338	138.259	134.598	157.147	145.059	135.528	188.413	5	COVID-19 CONVALESCENT 2020	red	unknown				53322
53323	107.078	64.4632	71.3408	38.3686	134.272	120.769	130.233	160.015	114.964	151.35	5	COVID-19 CONVALESCENT 2020	red	unknown				53323
53324	69.8364	35.8863	35.7678	19.7797	80.6361	73.3468	75.4941	94.7062	60.0867	48.3711	5	COVID-19 CONVALESCENT 2020	red	unknown				53324
53325	161.866	116.099	126.643	66.7404	226.263	245.089	254.444	277.775	245.782	325.013	5	COVID-19 CONVALESCENT 2020	red	unknown				53325
53326	64.8138	36.8651	35.7809	17.5902	93.1875	84.4893	89.3666	109.37	77.6791	195.408	5	COVID-19 CONVALESCENT 2020	red	unknown				53326
53327	97.1912	50.4939	49.5727	18.7774	112.706	125.214	107.783	142.468	86.6257	165.465	5	COVID-19 CONVALESCENT 2020	red	unknown				53327
53328	30.4179	12.4384	15.2583	6.0034	31.8105	26.2865	26.2865	44.6277	24.5534	70.0455	5	COVID-19 CONVALESCENT 2020	red	unknown				53328
53329	118.766	101.981	102.533	74.7199	254.339	254.964	275.867	281.572	256.63	4.83091	20	COVID-19 CONVALESCENT 2020	green	unknown				53329
53330	142.909	98.7848	97.3766	76.8794	142.17	131.89	141.674	169.969	120.453	278.588	5	COVID-19 CONVALESCENT 2020	red	unknown				53330
53331	91.7016	51.0293	49.1579	29.5704	112.359	87.5434	100.426	139.709	83.425	188.989	5	COVID-19 CONVALESCENT 2020	red	unknown				53331
53332	95.6555	58.013	51.5229	43.4352	133.797	113.628	123.313	166.148	101.447	158.36	5	COVID-19 CONVALESCENT 2020	red	unknown				53332
53333	145.564	88.5852	90.7375	80.2026	229.059	187.629	181.584	267.771	158.068	208.982	5	COVID-19 CONVALESCENT 2020	red	unknown				53333
53334	130.262	62.3058	69.8208	40.4673	191.592	135.52	132.369	243.199	126.131	51.7406	5	COVID-19 CONVALESCENT 2020	red	unknown				53334
53335	197.603	35.7778	29.8151	20.1777	185.447	31.538	63.6253	196.929	34.3692	293.82	5	COVID-19 CONVALESCENT 2020	red	unknown				53335
53336	205.765	32.7242	24.6268	15.1982	167.354	27.5569	50.7526	178.491	28.9771	132.822	5	COVID-19 CONVALESCENT 2020	red	unknown				53336
53337	110.83	95.4168	92.6881	95.027	146.156	157.784	161.208	169.493	144.662	13.059	20	COVID-19 CONVALESCENT 2020	green	unknown				53337
53338	7.02047	2.29809	1.66743	1.97015	4.89683	4.84018	3.53178	7.93704	1.76542	30.6475	5	COVID-19 CONVALESCENT 2020	red	unknown				53338
53339	11.5929	5.59944	1.92053	2.00834	10.976	11.4512	10.2271	13.5394	2.51214	16.5349	5	COVID-19 CONVALESCENT 2020	red	unknown				53339
53340	8.4328	3.25699	1.76977	1.62721	8.34801	9.05456	7.25508	11.13	2.1382	7.62676	5	COVID-19 CONVALESCENT 2020	red	unknown				53340
53341	53.8039	22.302	23.4387	9.41976	79.5602	66.0123	61.4003	112.277	47.492	183.115	5	COVID-19 CONVALESCENT 2020	red	unknown				53341
53342	13.6189	5.68639	6.55349	3.42761	16.1781	12.3967	12.6418	23.064	11.4864	41.0374	5	COVID-19 CONVALESCENT 2020	red	unknown				53342
53343	8.18655	3.30816	3.62399	2.33689	7.4542	5.91842	5.91842	11.0796	4.82743	7.42902	5	COVID-19 CONVALESCENT 2020	red	unknown				53343
53344	1.1782	0.956028	1.09107	1.08485	1.0216	1.15124	1.04422	1.04754	1.05775	2.4485	5	COVID-19 CONVALESCENT 2020	red	unknown				53344
53345	1.04158	0.949182	1.18646	1.38806	1.21924	1.21168	1.08064	1.14388	1.22804	3.47346	5	COVID-19 CONVALESCENT 2020	red	unknown				53345
53346	1.02209	1.20961	1.12303	1.31051	1.07926	1.05252	1.13656	1.15059	1.08614	6.64171	5	COVID-19 CONVALESCENT 2020	red	unknown				53346
53347	80.9688	37.6346	35.2113	11.1208	77.7039	76.8004	65.5366	89.8712	46.6231	165.766	5	COVID-19 CONVALESCENT 2020	red	unknown				53347
53348	140.222	32.1748	22.4783	6.30255	186.463	70.7222	65.0035	231.301	36.7064	24.745	5	COVID-19 CONVALESCENT 2020	red	unknown				53348
53349	119.567	57.3377	91.792	31.4804	141.224	110.5	110.919	186.861	150.208	445.349	5	COVID-19 CONVALESCENT 2020	red	unknown				53349
53350	72.9269	40.6556	53.0892	19.5605	85.9725	65.2734	74.5979	117.848	83.4595	227.493	5	COVID-19 CONVALESCENT 2020	red	unknown				53350
53351	143.353	111.663	105.301	62.7569	176.774	197.824	208.872	223.642	191.427	167.238	5	COVID-19 CONVALESCENT 2020	red	unknown				53351
53352	81.7528	46.8288	51.034	20.814	89.1543	88.1266	86.7135	110.286	79.3912	81.9176	5	COVID-19 CONVALESCENT 2020	red	unknown				53352
53353	187.726	125.949	128.904	76.5553	212.271	223.894	214.189	255.83	205.048	336.517	5	COVID-19 CONVALESCENT 2020	red	unknown				53353
53354	59.3624	33.0668	37.8833	23.8893	75.5593	72.6532	73.6219	96.9994	64.9683	111.142	5	COVID-19 CONVALESCENT 2020	red	unknown				53354
53355	10.633	5.0268	5.49108	2.95265	12.5055	12.296	11.7372	13.2539	7.61593	89.9707	5	COVID-19 CONVALESCENT 2020	red	unknown				53355
53356	2.07093	1.18755	1.36302	1.0472	2.30533	2.30106	2.25792	2.68924	2.01525	8.46719	5	COVID-19 CONVALESCENT 2020	red	unknown				53356
53357	2.7361	1.6016	1.53651	1.16453	3.16227	2.69654	2.77587	3.5681	1.75603	3.59472	5	COVID-19 CONVALESCENT 2020	red	unknown				53357
53358	127.025	94.6775	74.5025	36.1814	165.066	186.045	184.235	213.68	132.373	269.749	5	COVID-19 CONVALESCENT 2020	red	unknown				53358
53359	114.418	40.3917	28.6698	12.7007	124.579	86.4769	78.7531	181.074	47.7781	42.5824	5	COVID-19 CONVALESCENT 2020	red	unknown				53359
53360	31.0675	14.9733	6.59346	3.05856	32.4372	31.2705	28.1203	39.7877	8.71346	294.721	5	COVID-19 CONVALESCENT 2020	red	unknown				53360
53361	148.998	104.358	98.0024	70.5091	156.698	162.124	168.527	183.827	141	305.474	5	COVID-19 CONVALESCENT 2020	red	unknown				53361
53362	69.4099	40.5411	43.3051	21.8685	90.0083	82.3294	83.84	115.185	77.2311	186.812	5	COVID-19 CONVALESCENT 2020	red	unknown				53362
53363	97.3452	69.6217	74.3672	40.0563	73.9725	73.1965	77.8175	98.2418	79.8988	60.321	5	COVID-19 CONVALESCENT 2020	red	unknown				53363
53364	113.432	78.7059	82.0011	61.9765	144.437	136.369	156.875	172.786	145.726	374.928	5	COVID-19 CONVALESCENT 2020	red	unknown				53364
53365	49.0547	28.1653	29.0297	17.8286	34.228	30.2541	29.6168	42.3632	25.8866	36.4961	5	COVID-19 CONVALESCENT 2020	red	unknown				53365
53366	216.187	163.114	130.614	87.8879	293.667	347.429	319.617	355.531	230.05	315.894	5	COVID-19 CONVALESCENT 2020	red	unknown				53366
53367	116.577	73.8439	49.4919	23.3617	171.232	178.811	159.173	200.631	97.3307	66.7826	5	COVID-19 CONVALESCENT 2020	red	unknown				53367
53368	50.2483	52.9988	55.8003	53.4063	107.282	112.904	110.99	109.996	112.662	6.34953	5	COVID-19 CONVALESCENT 2020	red	unknown				53368
53369	124.264	99.9358	81.0968	51.466	171.737	193.391	195.004	201.569	159.874	115.298	5	COVID-19 CONVALESCENT 2020	red	unknown				53369
53370	168.333	96.7547	80.5612	60.2853	195.733	163.317	161.41	236.002	131.462	13.7422	5	COVID-19 CONVALESCENT 2020	red	unknown				53370
53371	193.029	176.21	136.751	67.5355	220.762	295.02	304.78	244.509	222.372	172.565	5	COVID-19 CONVALESCENT 2020	red	unknown				53371
53372	102.06	42.3093	57.5399	43.0903	149.032	78.7085	86.3596	187.62	111.908	349.823	5	COVID-19 CONVALESCENT 2020	red	unknown				53372
53373	57.7102	20.6638	29.218	15.8931	64.9578	37.7052	43.5161	93.787	44.935	197.977	5	COVID-19 CONVALESCENT 2020	red	unknown				53373
53374	282.746	111.702	139.322	64.1156	490.93	263.204	262.594	617.472	308.066	126.909	5	COVID-19 CONVALESCENT 2020	red	unknown				53374
53375	290.286	120.619	126.433	72.4141	447.154	238.418	243.167	569.114	261.191	53.3189	20	COVID-19 CONVALESCENT 2020	green	unknown				53375
53376	41.1188	25.6941	30.5866	5.35267	37.9758	55.0216	46.2257	53.8083	37.2478	66.9314	5	COVID-19 CONVALESCENT 2020	red	unknown				53376
53377	28.9957	16.8372	20.1107	4.21109	26.5687	32.5023	28.8612	37.7617	24.0064	20.0619	5	COVID-19 CONVALESCENT 2020	red	unknown				53377
53378	44.3781	12.1285	2.52524	1.92973	50.1031	5.66256	23.7221	75.5665	3.53486	218.093	5	COVID-19 CONVALESCENT 2020	red	unknown				53378
53379	26.4015	6.37981	3.07058	2.44201	31.1491	5.25224	14.2135	45.3015	4.2653	74.4946	5	COVID-19 CONVALESCENT 2020	red	unknown				53379
53380	140.557	89.3197	93.3845	31.878	200.049	196.056	194.634	253.165	183.42	51.8598	5	COVID-19 CONVALESCENT 2020	red	unknown				53380
53381	102.749	58.5726	72.3939	30.0434	145.663	116.972	132.106	176.876	122.647	49.291	5	COVID-19 CONVALESCENT 2020	red	unknown				53381
53382	79.3173	17.1237	14.9287	7.31913	64.4113	61.3241	32.7914	105.667	22.7348	65.1831	5	COVID-19 CONVALESCENT 2020	red	unknown				53382
53383	14.9069	5.16925	5.78946	2.34629	11.5409	11.3131	9.87082	20.549	8.12484	28.8866	5	COVID-19 CONVALESCENT 2020	red	unknown				53383
53384	168.699	93.4971	87.3996	45.3102	175.304	161.073	156.804	218.127	134.163	339.092	5	COVID-19 CONVALESCENT 2020	red	unknown				53384
53385	59.1388	27.1375	26.4513	14.6614	76.4155	60.5339	62.3564	94.51	50.5538	249.94	5	COVID-19 CONVALESCENT 2020	red	unknown				53385
53391	101.432	94.6822	82.431	77.8542	124.644	134.398	153.618	144.581	143.649	110.803	5	COVID-19 CONVALESCENT 2020	red	unknown				53391
53392	59.5631	50.0924	48.5386	34.4435	70.9961	67.4539	81.441	80.1089	75.5676	26.4614	5	COVID-19 CONVALESCENT 2020	red	unknown				53392
53393	3.49548	2.62452	3.79887	2.20371	4.45733	4.63864	5.12674	4.93062	5.02215	18.1488	5	COVID-19 CONVALESCENT 2020	red	unknown				53393
53394	2.26632	1.75279	2.45305	1.99788	2.37959	2.1938	2.4985	2.53373	2.41923	6.59078	5	COVID-19 CONVALESCENT 2020	red	unknown				53394
53395	139.338	68.1823	67.6648	25.7475	206.794	147.328	155.927	246.967	131.938	305.782	5	COVID-19 CONVALESCENT 2020	red	unknown				53395
53396	43.6215	17.2266	14.2094	8.07032	52.8487	36.0339	37.9556	63.4901	24.2155	71.7774	5	COVID-19 CONVALESCENT 2020	red	unknown				53396
53397	75.6544	45.7302	40.9017	21.6691	90.1374	84.5258	89.9036	99.49	75.8747	145.551	5	COVID-19 CONVALESCENT 2020	red	unknown				53397
53398	42.6095	24.5083	24.1834	14.3438	51.5017	45.886	51.5701	59.0348	48.0775	107.521	5	COVID-19 CONVALESCENT 2020	red	unknown				53398
53399	67.647	94.9519	82.6029	48.5289	107.267	171.574	179.906	120.806	163.113	84.226	5	COVID-19 CONVALESCENT 2020	red	unknown				53399
53400	71.6221	48.0741	46.9347	26.0455	104.571	104.092	119.663	133.318	96.845	60.9226	5	COVID-19 CONVALESCENT 2020	red	unknown				53400
53401	152.845	143.978	150.745	163.579	284.366	327.088	339.329	293.547	365.893	274.206	5	COVID-19 CONVALESCENT 2020	red	unknown				53401
53402	168.197	147.31	148.748	117.383	226.828	261.178	277.854	258.536	275.74	118.905	5	COVID-19 CONVALESCENT 2020	red	unknown				53402
53403	67.6257	49.6242	38.7286	18.2401	98.637	98.7019	121.06	117.172	75.0476	222.871	5	COVID-19 CONVALESCENT 2020	red	unknown				53403
53404	48.8958	26.8723	20.2438	8.21288	43.6268	38.6779	47.037	55.2712	26.4513	51.2789	5	COVID-19 CONVALESCENT 2020	red	unknown				53404
53405	32.6304	16.3802	12.1577	5.95185	32.6887	29.9055	34.5243	40.9196	21.2009	17.0558	5	COVID-19 CONVALESCENT 2020	red	unknown				53405
53406	33.5596	16.3749	22.7797	6.49708	50.5401	60.3484	43.0592	62.2879	38.4876	7.92674	5	COVID-19 CONVALESCENT 2020	red	unknown				53406
53407	68.6049	40.8773	24.2799	6.64097	93.0853	103.135	89.094	106.342	40.2479	1.49244	5	COVID-19 CONVALESCENT 2020	red	unknown				53407
53408	27.0694	12.665	7.7426	2.42801	25.661	28.6143	25.661	30.9325	9.69213	1.41416	5	COVID-19 CONVALESCENT 2020	red	unknown				53408
53409	29.9354	14.8221	13.9417	5.94485	33.4486	28.9065	28.6312	35.9262	22.7586	113.142	5	COVID-19 CONVALESCENT 2020	red	unknown				53409
53410	21.1549	10.872	9.42065	5.3291	25.9007	18.6951	21.5843	28.407	15.1793	125.318	5	COVID-19 CONVALESCENT 2020	red	unknown				53410
53411	1.63911	1.2321	1.65024	1.34293	1.99799	1.49845	1.66762	2.11098	1.68512	3.23136	5	COVID-19 CONVALESCENT 2020	red	unknown				53411
53412	1.65553	1.47965	1.92285	1.55	2.22177	2.04584	2.68185	2.40081	3.21773	2.2179	5	COVID-19 CONVALESCENT 2020	red	unknown				53412
53413	1.6574	1.29483	1.67686	1.62959	1.84286	1.78874	1.66693	2.09322	1.83745	2.43828	5	COVID-19 CONVALESCENT 2020	red	unknown				53413
53414	57.6041	37.4529	69.5808	43.3461	85.847	76.5696	85.3773	95.9464	130.942	285.487	5	COVID-19 CONVALESCENT 2020	red	unknown				53414
53415	51.1839	21.8822	26.4886	13.8851	62.1452	47.5015	53.7773	74.0201	48.9166	212.027	5	COVID-19 CONVALESCENT 2020	red	unknown				53415
53416	40.5484	18.5536	20.8726	9.27788	43.0927	32.2566	35.7419	54.7525	30.4189	40.4945	5	COVID-19 CONVALESCENT 2020	red	unknown				53416
53417	135.772	111.48	111.535	56.5728	238.215	259.549	265.831	263.999	273.03	314.652	5	COVID-19 CONVALESCENT 2020	red	unknown				53417
53418	98.6823	76.4703	61.677	34.0656	89.1692	106.533	109.788	93.932	83.0196	108.763	5	COVID-19 CONVALESCENT 2020	red	unknown				53418
53419	46.2703	26.8552	26.0988	10.1717	43.6	41.1895	45.1721	51.5651	34.1327	58.3249	5	COVID-19 CONVALESCENT 2020	red	unknown				53419
53420	22.8873	12.4056	12.8746	5.31227	16.6164	12.7299	14.5445	19.3924	12.5132	22.6289	5	COVID-19 CONVALESCENT 2020	red	unknown				53420
53421	44.9442	41.1157	43.779	9.98858	37.3722	43.1678	52.4107	40.9195	53.6598	78.0162	5	COVID-19 CONVALESCENT 2020	red	unknown				53421
53422	13.3663	9.30162	9.99055	4.51355	9.24206	9.22308	10.5135	9.96316	9.69117	18.901	5	COVID-19 CONVALESCENT 2020	red	unknown				53422
53423	1.99219	1.55944	1.86054	1.35108	1.5661	1.50149	1.57943	1.60148	1.57225	1.33535	5	COVID-19 CONVALESCENT 2020	red	unknown				53423
53424	1.09771	1.00604	1.32518	1.10091	1.21076	1.11957	1.23233	1.30151	1.27345	1.91292	20	Healthy	green	2		Male	42	53424
53425	110.063	100.873	79.4299	58.3147	86.3856	88.8891	118.215	96.757	98.6102	1.06305	20	Healthy	green	2		Male	42	53425
53426	128.757	113.301	105.561	93.5702	182.597	175.973	195.569	195.765	178.56	1.25475	20	Healthy	green	2		Male	42	53426
53427	130.28	95.3294	93.5727	64.9095	138.111	125.753	141.744	155.886	133.765	1.17678	20	Healthy	green	2		Male	42	53427
53428	64.3362	46.692	47.8572	27.7993	75.2473	63.5215	74.9458	85.566	74.8452	1.09543	20	Healthy	green	2		Male	42	53428
53429	1.5082	1.08575	1.32658	1.12362	1.10882	0.947814	1.09021	1.13808	1.03995	2.41846	20	Healthy	green	2		Male	34	53429
53430	16.6903	14.925	11.1174	5.19794	9.71899	10.7567	11.5602	10.6111	9.37732	0.942263	20	Healthy	green	2		Male	34	53430
53431	60.3712	50.9893	47.0326	28.3911	51.8224	53.9112	60.2358	55.1948	56.0349	1.18476	20	Healthy	green	2		Male	34	53431
53432	22.1862	17.6249	17.6034	9.63722	14.1555	13.9761	16.847	16.3685	15.9897	1.01424	20	Healthy	green	2		Male	34	53432
53433	12.8048	9.81647	10.4498	5.06686	8.6762	8.32127	9.3466	9.70153	8.99168	0.997467	20	Healthy	green	2		Male	34	53433
53434	1.26538	1.03694	1.1519	1.05174	1.14256	1.15443	1.17423	1.35089	1.2566	3.39739	20	Healthy	green	2		Female	28	53434
53435	92.8323	97.1445	84.5674	53.0649	129.447	151.327	173.435	148.234	163.756	2.33099	20	Healthy	green	2		Female	28	53435
53436	203.309	175.884	167.095	113.515	252.241	275.414	300.56	275.328	275.929	1.88946	20	Healthy	green	2		Female	28	53436
53437	138.978	118.01	114.956	65.2829	130.604	143.357	164.767	148.012	155.272	1.82329	20	Healthy	green	2		Female	28	53437
53438	63.7828	51.6921	50.1392	29.6738	81.6068	80.0462	96.7599	89.2085	88.6044	2.0584	20	Healthy	green	2		Female	28	53438
53439	1.27345	1.12563	1.12563	1.20588	1.18751	1.08871	1.1885	1.21291	1.36336	1.48991	20	Healthy	green	2		Female	36	53439
53440	55.4901	44.6124	46.6902	18.5183	69.7744	73.5076	87.8015	75.7036	87.4022	1.21807	20	Healthy	green	2		Female	36	53440
53441	194.278	166.243	164.789	137.792	285.059	269.626	307.754	310.296	298.767	1.39717	20	Healthy	green	2		Female	36	53441
53442	105.459	71.1676	70.5804	45.3318	137.812	127.067	143.86	158.774	141.746	1.41101	20	Healthy	green	2		Female	36	53442
53443	78.7107	48.9706	53.0727	33.5237	90.61	79.0025	89.1663	109.609	91.7073	1.41662	20	Healthy	green	2		Female	36	53443
53444	0.939917	1.09616	1.23678	1.38634	1.32419	1.29909	1.33883	1.32001	1.25008	4.98867	20	Healthy	green	2		Female	57	53444
53445	124.127	78.1952	66.849	38.4151	140.961	121.893	136.632	160.145	116.512	3.1602	20	Healthy	green	2		Female	57	53445
53446	232.225	149.776	168.789	158.764	399.134	316.778	355.674	455.243	373.172	2.865	20	Healthy	green	2		Female	57	53446
53447	163.655	77.9814	88.3677	91.9947	241.586	143.541	162.701	273.185	206.514	3.21388	20	Healthy	green	2		Female	57	53447
53448	72.647	30.955	42.3887	28.6809	84.1827	44.6306	59.625	103.9	69.9558	3.37324	20	Healthy	green	2		Female	57	53448
53449	1.19666	1.10856	2.04625	1.13374	0.965531	1.02809	1.04596	1.08618	1.22469	0.847575	20	Healthy	green	2		Female	56	53449
53450	30.1959	22.6821	20.6736	13.4358	19.9025	23.8103	21.5611	23.265	19.3914	0.755136	20	Healthy	green	2		Female	56	53450
53451	59.0832	46.4227	45.7436	29.93	70.1208	67.987	76.5589	75.3449	74.094	0.883501	20	Healthy	green	2		Female	56	53451
53452	27.6973	18.4465	21.2628	13.0378	17.162	16.6627	18.2536	18.7867	17.4666	0.934627	20	Healthy	green	2		Female	56	53452
53453	16.3045	12.7532	14.206	9.52473	12.3887	12.4827	14.0206	13.9949	13.2516	0.753944	20	Healthy	green	2		Female	56	53453
53454	1.0963	1.1088	1.22762	0.939968	1.18017	1.08482	1.10905	1.08482	1.11921	1.13783	20	Healthy	green	2		Female	56	53454
53455	19.4086	12.2021	12.8086	5.54863	10.4055	9.91159	11.2819	13.0666	11.4253	0.749393	20	Healthy	green	2		Female	56	53455
53456	109.976	81.9576	78.4741	41.5787	87.0518	87.2077	90.9892	94.2638	87.6755	0.819255	20	Healthy	green	2		Female	56	53456
53457	36.7617	25.0251	25.3352	13.2558	27.8108	27.8605	29.3689	32.4045	26.9666	0.76411	20	Healthy	green	2		Female	56	53457
53458	13.3249	8.2003	9.64725	5.27625	8.19059	7.25989	8.03237	9.0608	7.45534	0.771744	20	Healthy	green	2		Female	56	53458
53459	0.857813	0.736898	0.897186	0.919803	1.06592	1.05544	1.08625	1.27389	1.0078	2.39629	20	Healthy	green	2		Female	51	53459
53460	105.118	83.2813	86.2932	53.1623	119.417	124.637	148.52	137.558	136.513	2.04662	20	Healthy	green	2		Female	51	53460
53461	220.523	187.606	163.844	138.509	387.818	395.929	418.631	430.364	410.06	2.01155	20	Healthy	green	2		Female	51	53461
53462	136.638	102.816	101.768	72.5855	172.044	171.714	186.904	192.055	176.998	1.82074	20	Healthy	green	2		Female	51	53462
53463	34.2573	21.8086	21.7657	15.0048	38.8177	45.8416	43.7056	50.9554	38.982	1.88545	20	Healthy	green	2		Female	51	53463
53464	0.836558	0.868657	1.02552	0.873102	0.966234	0.861528	0.953377	0.95811	0.997104	1.27488	20	Healthy	green	2		Male	61	53464
53465	65.1461	45.4746	47.4703	22.3108	65.8815	76.384	83.4255	85.2157	77.2195	1.37782	20	Healthy	green	2		Male	61	53465
53466	156.886	99.7236	101.497	62.6408	230.226	224.384	226.766	295.283	219.279	1.5445	20	Healthy	green	2		Male	61	53466
53467	90.78	42.2692	55.2375	28.5005	83.4285	69.4815	77.4147	107.697	79.4619	1.61205	20	Healthy	green	2		Male	61	53467
53468	28.9411	13.4508	18.254	10.0285	39.8054	31.5725	33.2055	51.0773	35.6322	1.67392	20	Healthy	green	2		Male	61	53468
53469	1.31172	1.24937	1.5694	2.21781	1.01748	1.05179	1.05592	1.14691	0.997336	6.08273	20	Healthy	green	2		Male	42	53469
53470	18.039	13.3848	13.043	7.32827	11.7722	15.5957	15.4753	14.6725	13.428	2.10793	20	Healthy	green	2		Male	42	53470
53471	74.3672	49.3911	48.7043	29.5976	57.4866	63.9274	63.3722	68.0362	53.3285	2.00869	20	Healthy	green	2		Male	42	53471
53472	31.2762	20.494	20.1591	12.7924	25.2108	29.6014	28.7359	35.0305	25.919	2.45564	20	Healthy	green	2		Male	42	53472
53473	20.5097	12.4203	12.4203	7.89978	14.5501	15.2599	15.3979	18.4537	13.594	1.81916	20	Healthy	green	2		Male	42	53473
53474	1.08132	1.01815	1.04233	0.885081	1.13987	1.04662	1.1834	1.15193	1.06083	2.53855	20	Healthy	green	2		Male	43	53474
53475	49.1208	29.0799	31.084	14.295	52.5879	53.8194	55.8163	67.1989	53.5531	1.6717	20	Healthy	green	2		Male	43	53475
53476	207.64	173.424	144.766	138.774	285.555	350.223	357.131	362.874	331.83	1.81148	20	Healthy	green	2		Male	43	53476
53477	141.341	100.218	95.8523	53.4099	159.008	191.183	188.448	210.94	162.916	1.71887	20	Healthy	green	2		Male	43	53477
53478	135.463	88.7888	77.0141	47.3123	142.985	156.704	152.17	167.449	126.514	1.83636	20	Healthy	green	2		Male	43	53478
53479	1.48988	1.1627	1.38578	1.34118	1.32407	1.41319	1.39579	1.32611	1.43676	6.22195	20	Healthy	green	2		Female	34	53479
53480	113.609	77.854	70.098	36.1477	100.832	131.323	135.279	138.715	107.992	3.73235	20	Healthy	green	2		Female	34	53480
53481	285.222	227.787	136.488	86.1545	319.358	382.894	366.972	386.475	218.264	3.08656	20	Healthy	green	2		Female	34	53481
53482	188.553	112.367	41.7374	13.8726	195.685	253.289	208.286	270.337	64.8059	4.40662	20	Healthy	green	2		Female	34	53482
53483	141.995	67.1801	20.7919	9.68992	143.945	144.187	118.849	190.941	32.2976	8.39955	20	Healthy	green	2		Female	34	53483
53484	1.13604	1.13604	1.25481	1.17802	1.38216	1.38216	1.20652	1.254	1.40339	2.29068	20	Healthy	green	2		Male	34	53484
53485	67.2923	52.1472	56.015	30.012	51.7604	65.5883	73.8977	78.3378	74.2783	1.79515	20	Healthy	green	2		Male	34	53485
53486	132.593	100.743	98.1861	70.8695	132.58	159.802	166.318	161.076	154.995	1.62265	20	Healthy	green	2		Male	34	53486
53487	75.0203	53.6152	56.8462	30.5947	69.3945	77.1209	83.2587	86.5803	78.7817	1.5175	20	Healthy	green	2		Male	34	53487
53488	37.7155	20.7246	24.7513	12.7365	31.8963	34.3556	35.0744	43.0577	34.8853	1.55531	20	Healthy	green	2		Male	34	53488
53489	0.905649	0.995035	0.940421	0.955316	1.1652	1.26072	1.29282	1.17981	1.25255	2.2137	20	Healthy	green	2		Female	54	53489
53490	9.78238	8.70368	9.49473	4.92826	10.2333	13.6285	17.3448	12.9127	14.1332	1.87401	20	Healthy	green	2		Female	54	53490
53491	138.349	113.48	100.261	70.026	174.559	208.977	222.608	217.612	208.607	1.7764	20	Healthy	green	2		Female	54	53491
53492	35.115	25.2895	25.7201	11.9802	42.9132	52.585	55.072	53.6509	48.1636	1.49403	20	Healthy	green	2		Female	54	53492
53493	29.6364	19.8332	20.6534	9.37581	30.7561	35.1787	38.1044	40.7579	32.5931	2.40963	20	Healthy	green	2		Female	54	53493
53494	1.07404	1.05231	0.979888	1.17208	1.02851	1.03992	1.06654	1.08428	1.14481	3.75439	20	Healthy	green	2		Female	39	53494
53495	38.5126	24.7005	28.3066	11.841	38.3791	37.4625	43.6346	50.9679	44.1235	3.01664	20	Healthy	green	2		Female	39	53495
53496	207.331	161.752	157.062	104.147	257.313	308.775	312.163	322.646	285.373	2.265	20	Healthy	green	2		Female	39	53496
53497	94.4961	59.5463	64.8679	34.1849	117.351	121.4	127.401	149.887	117.495	2.57299	20	Healthy	green	2		Female	39	53497
53498	35.7814	21.8119	22.0257	11.5485	40.6496	38.4512	39.8076	55.2902	37.4689	2.59814	20	Healthy	green	2		Female	39	53498
53499	1.02559	1.0092	1.04607	1.20576	1.00609	0.920337	1.08869	1.16183	1.19883	1.15825	20	Healthy	green	2		Male	39	53499
53500	41.398	8.52852	22.2621	9.89538	38.6569	15.4125	15.2386	54.5802	29.652	1.05179	20	Healthy	green	2		Male	39	53500
53501	135.017	78.4288	96.5876	54.4181	185.972	183.301	176.559	235.835	197.42	1.38526	20	Healthy	green	2		Male	39	53501
53502	33.6043	13.8255	20.9618	8.98473	36.3699	30.5061	28.9466	46.9122	34.6232	1.3041	20	Healthy	green	2		Male	39	53502
53503	13.0792	5.5127	7.62228	3.27396	14.6044	12.5033	12.3895	18.9334	13.1336	1.42459	20	Healthy	green	2		Male	39	53503
53504	1.10571	1.02199	1.12854	1.28505	1.14658	1.01	1.12159	1.11228	1.12159	2.6866	20	Healthy	green	2		Male	32	53504
53505	187.418	149.987	157.526	110.573	213.79	272.165	258.987	266.829	250.601	2.08302	20	Healthy	green	2		Male	32	53505
53506	286.451	235.682	213.803	161.654	388.934	450.421	435.221	506.221	425.709	2.28154	20	Healthy	green	2		Male	32	53506
53507	155.896	105.459	113.551	64.0586	167.324	195.583	202.117	231.661	182.403	1.84899	20	Healthy	green	2		Male	32	53507
53508	94.5277	64.8511	70.3468	36.2736	116.205	124.266	136.759	151.402	136.02	2.44894	20	Healthy	green	2		Male	32	53508
53509	0.944552	0.870587	1.33277	0.916811	0.996638	0.954594	0.963523	0.919287	1.15536	2.82602	20	Healthy	green	2		Male	29	53509
53510	22.4181	16.2477	15.0629	7.5669	13.7296	15.7862	17.3476	20.3816	15.0816	1.19359	20	Healthy	green	2		Male	29	53510
53511	62.7192	46.9433	44.8057	32.1081	59.043	63.8677	60.9356	73.2239	57.8701	1.29321	20	Healthy	green	2		Male	29	53511
53512	13.9047	9.25579	10.3148	6.33302	8.80953	9.59859	9.6094	11.0794	9.31755	0.845431	20	Healthy	green	2		Male	29	53512
53513	6.48758	4.47405	4.89235	3.14824	4.13352	4.29845	4.39122	5.37044	4.29845	0.754677	20	Healthy	green	2		Male	29	53513
53514	0.896019	0.931942	1.07485	1.11228	1.37053	1.3685	1.28592	1.41328	1.23808	2.50085	20	Healthy	green	2		Female	41	53514
53515	47.4113	37.6799	34.9351	19.5894	67.8054	99.3766	97.4222	82.0124	85.6206	2.01039	20	Healthy	green	2		Female	41	53515
53516	237.157	211.644	200.552	152.411	331.495	419.761	427.449	393.101	419.261	1.81874	20	Healthy	green	2		Female	41	53516
53517	104.69	93.445	102.414	60.5124	142.804	183.778	204.6	172.225	199.697	1.91944	20	Healthy	green	2		Female	41	53517
53518	29.6951	24.268	27.9485	14.0999	42.4718	53.2754	57.8391	55.4641	54.8355	1.79165	20	Healthy	green	2		Female	41	53518
53519	1.16113	1.11816	1.78148	1.29003	0.970009	1	0.939308	1.0111	1.01428	1.73722	20	Healthy	green	2		Female	29	53519
53520	23.5239	21.0306	21.0126	9.37721	13.488	18.6254	20.2402	17.0607	18.5166	0.901687	20	Healthy	green	2		Female	29	53520
53521	47.0758	42.0159	39.1787	29.5198	34.4397	42.4451	41.0808	40.6444	38.5227	1.04949	20	Healthy	green	2		Female	29	53521
53522	20.4124	15.7549	15.4902	9.63298	11.9832	13.7465	14.2077	15.1844	13.4016	0.957369	20	Healthy	green	2		Female	29	53522
53523	10.0471	6.45359	7.08625	3.98619	5.72953	5.51608	5.48238	6.31369	5.42621	1.02996	20	Healthy	green	2		Female	29	53523
53524	1.43986	1.215	1.27177	1.215	1.5668	1.57696	1.52333	1.53887	1.30603	1.38842	20	Healthy	green	2		Female	40	53524
53525	46.1399	29.937	30.4122	13.4016	48.7224	61.0323	59.4964	64.1042	52.7881	1.54702	20	Healthy	green	2		Female	40	53525
53526	175.779	120.869	120.232	76.9509	266.83	296.347	307.681	344.163	277.102	1.75312	20	Healthy	green	2		Female	40	53526
53527	63.0811	36.7981	36.3892	18.8088	83.6126	91.2736	85.682	108.775	85.4618	1.61639	20	Healthy	green	2		Female	40	53527
53528	46.3083	26.1159	30.6706	12.4214	50.7593	56.7846	58.8573	65.8707	51.0485	1.86143	20	Healthy	green	2		Female	40	53528
53529	1.03992	1.04233	1.06654	0.866929	1.16837	1.26156	1.22728	1.17023	1.20709	1.73383	20	Healthy	green	2		Female	37	53529
53530	79.9448	81.856	77.7699	9.22872	80.9356	130.529	151.302	107.894	134.371	1.49929	20	Healthy	green	2		Female	37	53530
53531	148.329	130.23	126.148	81.5138	195.13	236.448	244.825	240.731	230.149	1.62555	20	Healthy	green	2		Female	37	53531
53532	63.293	47.3277	53.3147	27.1336	70.889	90.722	89.6343	92.8119	85.2839	1.63978	20	Healthy	green	2		Female	37	53532
53533	24.2591	17.4367	19.4582	9.54053	30.5123	37.6879	39.7801	40.8812	36.3391	1.40144	20	Healthy	green	2		Female	37	53533
53534	0.964731	1.01899	1.12298	1.37619	1.04279	1.07522	1.00178	1.19022	1.24864	1.99155	20	Healthy	green	2		Female	27	53534
53535	8.0477	5.6216	6.82264	4.30046	5.66484	5.91475	6.14329	6.33125	5.91261	0.871845	20	Healthy	green	2		Female	27	53535
53536	130.463	85.8154	86.4298	63.3379	168.89	165.32	171.636	189.211	159.278	1.35616	20	Healthy	green	2		Female	27	53536
53537	21.0214	14.9908	15.2493	9.60643	16.8157	16.1374	17.3988	19.7313	15.6494	0.769926	20	Healthy	green	2		Female	27	53537
53538	10.5468	7.69134	8.04669	5.36889	7.62548	7.18443	8.29194	9.27204	7.50786	0.823583	20	Healthy	green	2		Female	27	53538
53539	1.02466	0.936455	0.931692	1.00509	0.933465	0.901791	1.03326	1.11088	1.01446	1.19959	20	Healthy	green	2		Female	34	53539
53540	32.8692	26.6802	26.4267	12.5912	41.5316	50.1339	56.0609	51.5334	47.7879	1.13498	20	Healthy	green	2		Female	34	53540
53541	150.787	119.838	128.999	98.9161	242.942	274.082	270.3	267.022	270.741	1.30466	20	Healthy	green	2		Female	34	53541
53542	47.3632	35.491	37.576	27.257	66.0009	71.5559	75.9205	87.8241	70.2994	1.23017	20	Healthy	green	2		Female	34	53542
53543	24.7772	17.985	21.9956	15.2682	33.301	34.6785	35.6667	41.3264	34.6186	1.07985	20	Healthy	green	2		Female	34	53543
53544	1.0492	1.07179	1.33244	1.01331	1.11584	1.10208	0.932818	1.18021	1.01559	1.643	20	Healthy	green	2		Male	39	53544
53545	45.0367	37.7158	41.3762	19.5243	44.2517	57.4117	63.0458	54.7386	55.0265	1.22235	20	Healthy	green	2		Male	39	53545
53546	129.798	107.377	94.2506	70.1583	162.486	181.177	186.913	176.859	160.552	1.59081	20	Healthy	green	2		Male	39	53546
53547	57.5126	42.8112	40.9619	23.949	68.5014	75.8768	76.6851	82.8986	68.1983	1.15844	20	Healthy	green	2		Male	39	53547
53548	21.5076	15.6178	16.8631	9.39151	23.473	25.3917	25.51	27.8362	22.3165	1.18399	20	Healthy	green	2		Male	39	53548
53549	1.27381	1.16623	1.17901	1.26122	1.0727	0.961826	0.96071	1.169	1.05552	1.65236	20	Healthy	green	2		Female	38	53549
53550	0.961714	0.945303	1.07152	1.1299	1.58604	1.51317	1.47515	1.6082	1.4514	2.11187	20	Healthy	green	2		Female	38	53550
53551	55.0891	39.5938	36.8581	20.8813	68.2631	85.162	90.2184	92.2143	77.7105	1.584	20	Healthy	green	2		Female	38	53551
53552	12.451	7.93722	10.6397	4.54472	14.8087	17.2362	16.6979	17.7085	14.5011	2.06704	20	Healthy	green	2		Female	38	53552
53553	5.15603	3.82611	4.49107	2.29669	6.09777	7.05149	6.72668	7.63203	6.53317	2.07036	20	Healthy	green	2		Female	38	53553
53554	1.06936	1.05846	1.10521	0.981863	1.37048	1.26249	1.45597	1.49015	1.20804	2.83039	20	Healthy	green	2		Male	63	53554
53555	88.2623	80.5325	88.965	49.1917	117.681	128.942	153.089	143.326	168.385	1.87327	20	Healthy	green	2		Male	63	53555
53556	214.091	163.423	157.878	97.6412	328.591	317.593	337.944	353.669	298.887	1.65748	20	Healthy	green	2		Male	63	53556
53557	131.06	67.5271	67.762	32.5901	168.366	130.622	133.909	195.084	125.851	1.63275	20	Healthy	green	2		Male	63	53557
53558	95.3589	33.6287	34.4785	17.3009	129.883	65.4881	69.0656	140.555	62.5776	1.72389	20	Healthy	green	2		Male	63	53558
53559	0.933451	1.03199	0.923748	0.700537	1.10273	1.09172	1.33608	1.36416	1.01909	2.43827	20	Healthy	green	2		Female	38	53559
53560	25.8827	18.7638	21.292	10.3809	24.0455	29.8925	33.7714	32.2312	31.6037	2.04263	20	Healthy	green	2		Female	38	53560
53561	123.599	79.8795	84.0432	55.2258	158.829	144.902	169.069	205.473	164.051	1.82774	20	Healthy	green	2		Female	38	53561
53562	52.1691	26.8282	32.6807	20.6786	73.2787	53.7803	61.2764	91.3452	64.6876	2.30129	20	Healthy	green	2		Female	38	53562
53563	32.9472	14.975	21.8809	13.0641	33.6923	22.2318	25.4569	42.043	29.7186	2.2286	20	Healthy	green	2		Female	38	53563
53595	110.81	100.567	102.702	101.294	177.17	199.662	200.679	204.095	196.205	1.6343	20	serum standard	green	3				53595
53596	99.4655	91.1423	91.5042	79.4416	211.534	211.06	219.913	223.313	206.001	1.92148	20	serum standard	green	3				53596
53597	145.034	128.794	119.966	105.809	213.166	226.296	229.341	229.084	211.626	1.63268	20	serum standard	green	3				53597
53598	168.857	139.872	136.014	110.417	247.196	245.402	279.066	281.152	241.86	1.44991	20	serum standard	green	3				53598
53599	178.324	130.567	120.99	103.138	235.909	220.676	231.565	270.14	224.557	1.39096	20	serum standard	green	3				53599
53600	183.371	126.773	123.522	91.5906	234.261	224.016	235.38	277.652	214.374	1.49073	20	serum standard	green	3				53600
53601	116.787	86.2446	76.8469	59.8137	193.944	180.138	189.122	223.035	173.015	1.3494	20	serum standard	green	3				53601
53602	53.8896	33.0241	33.3416	24.7686	60.9819	52.3311	59.3215	67.7365	53.4348	1.10549	20	serum standard	green	3				53602
53603	26.5457	16.3473	16.2076	12.4357	32.2162	27.6881	29.9198	37.3912	27.5264	1.09024	20	serum standard	green	3				53603
53604	8.68602	5.57532	6.02895	3.93355	12.6603	11.2159	12.6889	15.5398	11.6376	1.03719	20	serum standard	green	3				53604
53605	2.92992	1.91726	2.18143	1.56504	3.857	3.93732	4.19498	4.89769	3.76164	1.10731	20	serum standard	green	3				53605
53606	1.27657	1.1663	1.43059	1.08052	1.67475	1.6084	1.57189	1.75441	1.70575	0.943208	20	serum standard	green	3				53606
53679	57.7597	32.5692	21.8182	15.2057	47.9936	44.8844	43.0508	58.9953	24.0769	17.9915	20	control sample convalescent plasma blood donor 2021	green	unknown				53679
53680	3.36445	2.0323	1.63412	1.24085	4.39749	3.28518	3.25379	5.14202	2.3702	2.31017	20	control sample convalescent plasma blood donor 2021	green	unknown				53680
53681	118.597	103.424	97.7936	102.002	209.334	223.678	229.392	243.022	217.488	1.4532	20	Kidney transplant recipient	green	3	Not specified	F	70	53681
53682	1.40173	1	1.08949	1	1.00663	1.06184	0.938811	1.00505	1.11278	1.22963	20	Kidney transplant recipient	green	3	Tacrolimus	M	55	53682
53683	147.155	74.7159	59.6683	45.8455	188.783	157.822	159.328	238.154	110.18	2.39577	20	Kidney transplant recipient	green	3	Tacrolimus	F	35	53683
53684	201.487	113.625	101.672	74.812	301.204	266.185	266.422	355.229	213.537	2.28294	20	Kidney transplant recipient	green	2 or more	Not specified	F	70	53684
53685	11.9289	4.77745	6.71103	4.3179	14.043	9.45779	10.18	16.2169	9.55282	1.95506	20	Kidney transplant recipient	green	2 or more	Not specified	F	60	53685
53686	87.2697	79.2391	78.7037	63.5345	105.093	140.538	137.357	125.461	125.184	1.80031	20	Kidney transplant recipient	green	3	Not specified	F	75	53686
53687	140.992	91.6974	86.7564	71.3589	184.891	164.489	187.217	220.622	169.88	3.61342	20	Kidney transplant recipient	green	3	Not specified	F	90	53687
53688	50.7618	33.7633	12.1086	11.501	50.7109	72.0826	60.0692	72.3438	18.1527	1.32522	20	Kidney transplant recipient	green	3	Not specified	M	85	53688
53689	0.971485	0.80994	0.992496	1.05346	1.3944	1.34285	1.17786	1.20106	1.14951	8.74131	20	Kidney transplant recipient	green	3	Not specified	M	55	53689
53690	1.23222	1.42535	1.52023	1.25085	1.63447	1.9282	1.76426	1.67856	1.7121	1.54762	20	Kidney transplant recipient	green	3	Not specified	M	65	53690
53695	150.287	118.023	105.937	100.157	186.105	211.235	209.178	226.795	202.023	1.51049	20	Healthy	green	3		M	35	53695
53699	149.369	132.088	121.276	102.127	187.939	219.223	251.749	251.516	223.648	1.82544	20	Kidney transplant recipient	green	3	Tacrolimus	F	35	53699
53700	95.4986	76.0444	73.5096	57.6675	117.368	131.483	148.957	143.474	130.004	2.39231	20	Kidney transplant recipient	green	4	Tacrolimus	M	55	53700
53701	165.443	130.963	134.293	112.17	344.129	311.321	335.883	388.077	314.128	2.89612	20	Healthy	green	3	Tacrolimus	F	40	53701
53702	6.50691	5.45775	6.29708	4.05887	8.29699	12.8548	12.7151	11.2133	11.7092	1.81827	20	Kidney transplant recipient	green	3	Tacrolimus	F	80	53702
53703	1.49904	1.05136	0.833654	1	1.69218	1.27383	1.27383	1.38538	1.31846	1.65872	20	Kidney transplant recipient	green	4	Tacrolimus	M	65	53703
53704	42.364	15.9392	24.8794	18.2417	60.4549	39.3723	40.2229	74.7327	49.4579	1.85156	20	Kidney transplant recipient	green	3		F	85	53704
53705	86.3877	50.4573	48.9284	37.9709	117.181	91.8736	109.668	154.483	102.55	1.67601	20	Kidney transplant recipient	green	3	Tacrolimus	M	65	53705
53706	72.2576	55.1692	55.5729	58.4658	88.8432	64.5933	102.086	101.136	91.6369	4.37592	20	Kidney transplant recipient	green	3	Tacrolimus	F	65	53706
53710	157.951	115.504	115.826	110.953	248.788	237.081	251.489	306.748	240.11	1.7477	20	Healthy	green	3		F	50	53710
53714	64.5941	49.6687	51.9551	49.7957	93.0648	85.2351	102.895	113.107	107.49	2.11411	20	Healthy	green	3	TNF-alpha antagonist	F	50	53714
53715	50.9157	24.7377	16.4184	11.4268	50.9646	45.7306	46.006	66.6668	27.6409	18.3206	20	control sample convalescent plasma blood donor 2021	green	unknown				53715
53716	1.58373	1.2176	1.40798	1.0565	1.64563	1.54599	1.55927	1.73072	1.33843	1.4474	20	control sample convalescent plasma blood donor 2021	green	unknown				53716
53717	196.7	111.681	115.268	77.3626	287.648	244.287	266.856	369.668	237.391	1.44199	20	Kidney transplant recipient	green	3		M	60	53717
53718	2.08056	1.91431	2.08056	1.38788	2.73056	2.92544	3.06978	3.14195	3.04143	1.52195	20	Kidney transplant recipient	green	3	Tacrolimus	F	40	53718
53719	79.4848	53.7415	65.0042	47.9493	111.096	101.098	106.97	138.235	123.475	1.77464	20	Kidney transplant recipient	green	3	Not specified	M	65	53719
53720	20.4876	17.223	13.3056	8.81679	26.4689	37.5244	36.4356	34.1742	24.2913	7.84754	20	Kidney transplant recipient	green	3	Not specified	F	50	53720
53721	111.508	71.3235	78.9081	66.1341	145.329	134.641	151.225	168.178	152.822	3.45522	20	Kidney transplant recipient	green	3	Not specified	M	80	53721
53722	19.1314	9.7484	6.77184	4.20321	19.8494	14.8876	20.6894	25.4018	12.3936	3.16704	20	Kidney transplant recipient	green	3	Tacrolimus	M	60	53722
53723	2.67743	1.37597	2.27977	1.30366	3.68866	3.00662	3.66777	4.04411	3.51407	1.91632	20	Kidney transplant recipient	green	2 or more	Not specified	M	50	53723
53724	133.104	94.2679	92.4765	92.7469	232.76	218.002	225.494	280.781	205.192	1.48445	20	Kidney transplant recipient	green	3	Tacrolimus	M	45	53724
53725	87.7734	40.5538	50.8958	41.0981	110.652	87.871	82.9894	140.983	97.6342	2.86586	20	Kidney transplant recipient	green	3		M	85	53725
53726	107.501	92.4365	91.559	83.1491	188.042	200.184	197.408	223.023	195.927	1.33314	20	Kidney transplant recipient	green	3	Not specified	F	70	53726
53735	41.2486	30.5853	38.1633	27.7706	58.8147	59.2011	68.9387	73.4212	68.6296	1.72191	20	Kidney transplant recipient	green	3	Tacrolimus	M	50	53735
53736	140.352	108.216	120.51	100.791	217.653	218.336	246.955	260.006	254.504	1.67701	20	Kidney transplant recipient	green	3	Not specified	M	50	53736
53737	81.6878	5.20409	8.90049	3.99478	61.2158	16.6601	11.8687	39.3634	13.9397	1.2606	20	Kidney transplant recipient	green	3	Not specified	M	65	53737
53738	121.411	60.4189	62.3891	47.8593	204.814	160.079	162.844	253.992	152.722	1.84489	20	Kidney transplant recipient	green	3		M	35	53738
53739	2.74249	1.52777	2.00162	1.62817	3.82476	3.04181	3.78791	4.838	3.28361	1.48427	20	Kidney transplant recipient	green	3	Tacrolimus	M	65	53739
53740	148.319	83.6485	85.4763	84.8312	211.229	163.185	164.336	250.376	176.583	2.78587	20	Kidney transplant recipient	green	4	Not specified	M	45	53740
53741	1.11675	1.36442	1.31984	1.19105	1.17467	1	1.08317	1.26338	1.26199	2.6375	20	Kidney transplant recipient	green	3	Tacrolimus	F	60	53741
53742	23.2648	19.3298	24.3643	16.4364	40.4786	44.219	51.299	50.0968	57.2659	1.39728	20	Kidney transplant recipient	green	3	Tacrolimus	M	70	53742
53746	148.504	112.134	88.0051	86.8092	236.03	261.146	256.508	285.191	199.213	6.23241	20	Healthy	green	3		F	60	53746
53751	24.5175	11.5735	7.61235	4.77403	24.5495	20.7872	20.3403	29.5038	13.002	9.64948	20	control sample convalescent plasma blood donor 2021	green	unknown				53751
53752	1.0587	1.11257	1.06876	0.999097	1.3263	1.01398	1.16478	1.29906	1.16172	1.13239	20	control sample convalescent plasma blood donor 2021	green	unknown				53752
53753	3.81112	1.88685	2.20923	1.66863	4.96449	5.00483	4.29483	5.81166	4.14421	2.49213	20	Kidney transplant recipient	green	3	Not specified	F	80	53753
53754	231.933	68.3465	157.381	136.424	346.768	124.092	146.236	411.83	337.033	1.36467	20	Kidney transplant recipient	green	3		M	85	53754
53755	156.675	129.055	132.56	95.9682	237.903	219.274	238.928	260.271	234.829	1.91512	20	Kidney transplant recipient	green	3	Not specified	F	45	53755
53756	193.967	131.289	118.635	101.631	294.825	253.566	268.604	330.726	237.965	1.40012	20	Kidney transplant recipient	green	3	Not specified	M	70	53756
53757	24.3775	20.7	23.3035	17.706	36.796	42.1905	45.787	42.5133	42.7438	1.46079	20	Kidney transplant recipient	green	3		M	80	53757
53758	127.703	113.664	118.76	107.369	232.317	234.746	249.579	260.329	258.986	1.48927	20	Kidney transplant recipient	green	3	Not specified	M	60	53758
53759	133.703	126.082	105.837	80.0421	226.21	256.975	264.13	252.365	240.838	1.7363	20	Kidney transplant recipient	green	2 or more	Not specified	M	70	53759
53760	139.14	109.437	95.5942	105.241	238.596	238.87	234.873	272.048	221.405	1.39302	20	Kidney transplant recipient	green	3	Not specified	M	80	53760
53761	44.3828	28.8837	32.2293	23.2166	55.9549	52.7346	60.7853	70.1779	62.5968	1.77321	20	Kidney transplant recipient	green	3	Tacrolimus	M	70	53761
53762	2.87469	1.86932	2.34806	1.82143	3.14164	3.03964	3.7671	3.72647	3.35402	1.4814	20	Kidney transplant recipient	green	3		M	75	53762
53767	165.613	136.06	115.349	115.594	257.318	266.046	286.272	307.757	246.995	1.35172	20	Healthy	green	3		M	60	53767
53771	92.3147	77.1125	76.9293	61.1777	89.2971	108.657	126.303	112.269	123.107	2.24068	20	Kidney transplant recipient	green	3	Tacrolimus	M	60	53771
53772	25.466	15.2915	16.8149	11.51	20.5656	23.7131	30.6375	33.1555	26.3476	2.26033	20	Kidney transplant recipient	green	3	Tacrolimus	M	65	53772
53773	27.1262	12.7991	16.5548	12.8919	41.3232	28.2465	35.0923	50.0137	37.0599	1.98506	20	Kidney transplant recipient	green	4	Tacrolimus	M	70	53773
53774	1.47339	1.20962	1.3025	1.38918	1.67611	1.35416	1.51053	1.89855	1.68898	2.00521	20	Kidney transplant recipient	green	3	Tacrolimus	M	45	53774
53775	1.34918	1.12471	1.19954	1	1.26217	1.10244	1.32839	0.961957	0.961957	1.37255	20	Kidney transplant recipient	green	3	Tacrolimus	F	80	53775
53776	40.7706	19.3886	20.4339	12.1899	42.2407	30.7985	36.2559	51.4919	35.4241	1.94948	20	Kidney transplant recipient	green	3	Not specified	F	70	53776
53777	70.2135	53.0672	53.1411	41.2421	95.7708	99.8031	114.204	109.74	100.811	1.59663	20	Kidney transplant recipient	green	3	Not specified	F	75	53777
53778	1.037	0.969422	1.02242	1.09529	1.2265	1.14577	1.18858	1.06888	1.06502	1.56921	20	Kidney transplant recipient	green	3	Tacrolimus	M	60	53778
53782	189.585	167.023	157.845	137.863	281.289	269.754	307.592	308.291	309.601	1.61792	20	Healthy	green	3		F	50	53782
53787	9.43026	4.48153	3.309	2.1064	9.95241	8.67481	8.8468	11.5494	5.79611	4.60861	20	control sample convalescent plasma blood donor 2021	green	unknown				53787
53788	1.05871	0.976157	1.24363	0.979462	1.22176	1.13464	1.20241	1.36858	1.30802	2.26078	20	control sample convalescent plasma blood donor 2021	green	unknown				53788
53789	150.35	126.681	112.868	92.4003	216.26	218.727	232.207	254.337	224.104	1.8226	20	Kidney transplant recipient	green	3	Tacrolimus	M	35	53789
53790	113.214	78.6231	69.5877	59.541	146.284	135.233	142.125	167.793	136.778	1.34292	20	Kidney transplant recipient	green	3	Not specified	M	90	53790
53791	24.2667	17.2758	9.0612	6.33235	27.2672	31.3608	32.1331	31.2063	16.9946	1.60163	20	Kidney transplant recipient	green	3	Not specified	F	75	53791
53792	1.1197	0.875597	1.15962	0.977837	1.23507	1.12984	0.979492	1.34378	1.15271	17.2412	20	Kidney transplant recipient	green	3	Tacrolimus	M	55	53792
53793	3.56956	2.53286	2.88351	2.26606	5.4708	5.0626	5.11961	5.40113	5.73968	6.68152	20	Kidney transplant recipient	green	3	Tacrolimus	M	60	53793
53794	218.946	42.4648	30.4944	23.6735	274.932	65.8846	78.913	284.555	60.0737	46.7862	20	Kidney transplant recipient	green	2 or more	Not specified	M	90	53794
53795	1.5058	1.28727	1.27574	1.10991	2.15512	1.87509	1.89259	2.02146	2.23912	1.39052	20	Kidney transplant recipient	green	3	Not specified	F	50	53795
53796	44.707	33.5308	13.9724	11.0386	55.4023	78.0284	74.2699	69.6094	28.4164	1.5916	20	Kidney transplant recipient	green	3	Not specified	M	80	53796
53797	135.888	94.8423	88.9342	81.6269	189.91	126.013	185.303	219.629	198.528	1.78543	20	Kidney transplant recipient	green	3	Not specified	F	65	53797
53798	171.892	156.782	157.937	150.815	231.014	261.74	290.994	268.686	292.465	1.513	20	Kidney transplant recipient	green	3	Not specified	M	80	53798
53807	49.6414	37.743	37.4642	31.422	56.0988	45.5061	60.8729	63.7822	55.2534	1.13299	20	Kidney transplant recipient	green	4	Tacrolimus	M	60	53807
53808	1.80042	1.51033	1.81182	1.41026	1.93951	1.88415	2.04282	1.86202	1.89021	1.29849	20	Kidney transplant recipient	green	3	Tacrolimus	M	70	53808
53809	97.1862	77.965	69.3377	70.7967	121.924	132.143	144.621	147.116	137.491	1.15518	20	Kidney transplant recipient	green	3		M	75	53809
53810	10.8466	9.11681	12.8647	2.41617	10.1134	12.5558	18.1893	14.5781	21.8005	1.86232	20	Kidney transplant recipient	green	4	Not specified	M	50	53810
53811	166.932	130.423	130.187	114.101	268.977	285.481	306.386	335.925	291.575	1.66581	20	Kidney transplant recipient	green	3	Not specified	F	80	53811
53812	9.30946	4.15699	4.50694	2.17642	9.62414	6.52661	6.92204	12.1285	7.28451	1.21466	20	Kidney transplant recipient	green	3	Not specified	M	75	53812
53813	1.25616	1.04088	1.23643	0.950186	1.27661	1.14915	1.17486	1.00919	1.23108	1.24715	20	Kidney transplant recipient	green	3	Tacrolimus	M	85	53813
53814	193.931	157.699	137.644	107.561	306.831	314.375	340.382	335.717	312.389	1.49813	20	Kidney transplant recipient	green	3	Tacrolimus	M	55	53814
53815	162.106	135.7	129.839	126.109	204.995	202.841	232.545	229.955	228.832	1.63565	20	Healthy	green	3		F	55	53815
53823	112.67	94.6766	94.7708	103.249	150.727	179.773	191.342	193.506	178.025	1.39765	20	Kidney transplant recipient	green	3	Not specified	M	60	53823
53824	2.54996	1.77232	1.86006	1.49074	2.46778	2.69174	2.82735	3.6184	2.54312	1.25828	20	Kidney transplant recipient	green	2 or more		F	70	53824
53825	1.06173	0.986041	0.948551	0.997714	1.13917	1.25183	1.39659	1.45071	1.15057	1.31786	20	Kidney transplant recipient	green	4	Tacrolimus	F	60	53825
53826	1.08585	1.1522	1.10428	1.02152	1.3163	1.1656	1.20266	1.47051	1.31834	1.43577	20	Kidney transplant recipient	green	4	Tacrolimus	M	80	53826
53835	58.331	31.1884	20.2235	13.0334	48.2984	52.5131	47.7677	69.0598	27.0375	17.5883	20	control sample convalescent plasma blood donor 2021	green	unknown				53835
53836	3.97413	1.89473	1.75527	1.35807	3.15397	3.76007	4.36619	4.10354	2.84484	2.14377	20	control sample convalescent plasma blood donor 2021	green	unknown				53836
53837	201.547	118.66	109.717	70.0189	204.877	173.982	193.49	263.652	165.861	1.26646	20	Kidney transplant recipient	green	3	Not specified	M	80	53837
53838	14.4246	1.06149	14.4499	11.2301	16.1443	1.89954	2.21993	23.6611	22.9217	1.33495	20	Kidney transplant recipient	green	3	Tacrolimus	F	40	53838
53839	183.478	133.862	105.936	88.4352	207.913	245.426	236.251	248.164	176.911	1.17825	20	Kidney transplant recipient	green	3	Not specified	M	70	53839
53840	117.34	112.491	107.642	114.675	6.54634	155.39	145.142	135.292	148.091	15.0373	20	Kidney transplant recipient	green	3	Not specified	M	55	53840
53841	208.084	184.62	144.281	125.41	216.542	280.244	282.994	244.574	228.916	1.97181	20	Kidney transplant recipient	green	3	Not specified	F	90	53841
53842	129.782	112.493	106.244	67.1696	146.254	174.102	200.271	189.31	182.397	1.76917	20	Kidney transplant recipient	green	4	Not specified	F	80	53842
53843	191.466	82.7385	87.9095	70.0831	201.162	132.278	137.991	261.56	147.419	1.26807	20	Kidney transplant recipient	green	3	Not specified	M	55	53843
53844	7.40732	5.52351	6.67778	4.35423	9.43092	7.33553	8.74992	7.23075	9.79762	1.97477	20	Kidney transplant recipient	green	2 or more	Tacrolimus	F	30	53844
53845	203.474	179.649	163.593	168.809	202.806	226.361	242.302	250.201	233.403	1.31723	20	Kidney transplant recipient	green	3	Not specified	F	60	53845
53846	170.286	148.347	136.374	138.061	217.368	263.852	277.301	275.108	262.829	2.7785	20	Kidney transplant recipient	green	3		M	80	53846
53855	163.287	129.432	131.714	137.23	181.096	214.287	225.274	217.13	213.673	1.38416	20	Kidney transplant recipient	green	3		M	80	53855
53856	1.08623	1.05666	1.25868	1.04619	1.32925	1.21383	1.41581	1.04553	0.98944	1.22281	20	Kidney transplant recipient	green	4	Tacrolimus	M	70	53856
53857	150.337	123.831	103.261	98.1482	174.947	211.711	205.158	213.292	178.99	2.01091	20	Healthy	green	3		F	25	53857
53858	6.20892	4.40794	4.03392	3.2858	7.29686	7.94524	8.83678	9.40411	7.66156	1.28845	20	Kidney transplant recipient	green	3	Not specified	F	65	53858
53859	106.557	76.5925	74.0524	92.9956	119.12	136.044	131.9	143.582	124.811	1.28527	20	Kidney transplant recipient	green	3	Not specified	F	65	53859
53860	1.06773	0.923664	1.19292	1.09786	1.4571	1.16606	1.44953	1.43689	1.32066	1.80359	20	Kidney transplant recipient	green	3	Tacrolimus	M	70	53860
53861	19.3768	6.14551	7.87819	5.45243	16.286	9.9121	12.2995	24.7771	11.3536	2.60345	20	Kidney transplant recipient	green	3	Tacrolimus	M	45	53861
53862	206.312	140.788	142.506	143.881	218.195	209.153	224.153	278.87	226.73	1.64071	20	Kidney transplant recipient	green	3	Tacrolimus	F	45	53862
53866	162.529	133.943	111.573	97.64	164.943	191.754	189.774	200.768	161.253	1.61503	20	Healthy	green	3		F	65	53866
53871	42.1828	21.8228	14.4191	9.15863	47.6317	44.9548	44.124	58.6162	25.4042	17.0474	20	control sample convalescent plasma blood donor 2021	green	unknown				53871
53872	1.36375	0.975568	1.10716	1.11074	1.68523	1.74194	1.59238	1.93893	1.35893	1.34144	20	control sample convalescent plasma blood donor 2021	green	unknown				53872
53873	128.622	129.684	129.472	103.026	202.79	265.304	290.68	245.809	273.254	1.47688	20	Kidney transplant recipient	green	3		M	75	53873
53874	0.87481	0.940451	0.892622	1.04071	1.14298	0.984462	0.969905	1.08013	0.92988	1.33544	20	Kidney transplant recipient	green	3		F	50	53874
53875	323.691	151.282	169.917	136.609	332.025	124.03	279.852	461.644	252.601	1.29115	20	Kidney transplant recipient	green	3		M	65	53875
53876	5.71423	3.75841	4.26546	2.8534	4.79059	5.01706	5.30014	5.76522	4.79059	3.27005	20	Kidney transplant recipient	green	3	Tacrolimus	F	75	53876
53877	220.705	149.092	134.869	104.802	239.934	212.129	246.405	296.251	229.823	1.74929	20	Kidney transplant recipient	green	3		F	75	53877
53878	6.59327	2.3212	3.06904	4.303	6.62337	4.66912	4.27526	7.66697	4.60137	24.3973	20	Kidney transplant recipient	green	V1	Tacrolimus	F	65	53878
53879	11.7564	10.2045	6.90359	6.23576	12.9434	15.6124	17.4727	12.6198	11.4066	1.81419	20	Kidney transplant recipient	green	2 or more	Not specified	F	85	53879
53880	185.659	160.81	149.886	128.377	170.127	230.697	243.084	217.746	205.118	1.48358	20	Kidney transplant recipient	green	3	Not specified	F	60	53880
53881	132.121	83.3153	84.4616	72.7579	165.577	161.415	170.976	207.083	165.914	1.72986	20	Kidney transplant recipient	green	3	Not specified	F	65	53881
53882	159.009	89.2526	100.174	78.8009	197.6	160.357	173.337	255.611	177.73	1.16226	20	Kidney transplant recipient	green	3		F	65	53882
53883	161.507	146.29	136.571	144.116	169.997	215.856	209.048	206.28	195.079	1.66989	20	serum standard	green	3				53883
53884	129.636	123.232	105.007	75.0482	175.726	207.55	212.51	217.995	196.316	1.79152	20	serum standard	green	3				53884
53885	161.235	133.209	120.752	105.972	170.547	194.168	199.865	198.2	186.472	1.43867	20	serum standard	green	3				53885
53886	222.388	169.96	152.255	131.931	229.126	234.721	248.711	265.298	232.173	1.44965	20	serum standard	green	3				53886
53887	176.079	128.338	118.79	106.385	205.092	216.538	232.085	256.233	211.047	1.31473	20	serum standard	green	3				53887
53888	197.374	131.126	129.504	103.429	192.88	188.598	201.072	234.956	180.437	1.33956	20	serum standard	green	3				53888
53889	135.422	88.8089	83.891	63.4355	150.972	148.204	156.13	186.575	144.052	1.36595	20	serum standard	green	3				53889
53890	60.1797	36.9592	35.6509	27.3112	55.9127	56.3032	59.2322	70.7528	51.2263	1.14568	20	serum standard	green	3				53890
53891	24.2598	13.7063	14.2313	10.1622	26.1944	25.7592	26.9199	32.7988	24.3182	1.05298	20	serum standard	green	3				53891
53892	8.09502	5.47134	5.4344	3.64831	9.61751	8.82998	10.2352	11.7846	8.82998	1.11198	20	serum standard	green	3				53892
53893	2.59444	1.75435	1.96601	1.36003	2.89648	3.22166	3.33141	4.24603	2.92899	1.06478	20	serum standard	green	3				53893
53894	1.08091	1.09776	1.10338	1.13147	1.53377	1.4542	1.76582	1.61731	1.45949	1.07428	20	serum standard	green	3				53894
53895	2.62952	1.43511	1.65011	1.62092	3.66413	3.41472	3.16376	4.63747	2.70068	2.74858	20	Kidney transplant recipient	green	3		F	35	53895
53896	105.42	91.6602	89.6017	94.2063	202.12	214.254	228.895	234.889	205.319	2.04715	20	Kidney transplant recipient	green	3		F	65	53896
53897	1.05703	1.04753	1.14256	1.13416	1.2051	1.0955	1.26118	1.12865	1.2032	1.45262	20	Kidney transplant recipient	green	3	Tacrolimus	M	60	53897
53898	65.5188	37.5778	53.6817	38.1284	91.6357	80.6309	90.9755	125.971	118.561	2.51001	20	Kidney transplant recipient	green	3	Tacrolimus	F	65	53898
53902	161.362	129.367	129.887	123.765	225.245	249.227	245.331	274.676	226.409	1.47362	20	Healthy	green	3		F	65	53902
53907	23.4963	11.9998	8.56629	5.55714	27.5515	25.0361	25.0361	34.0197	15.214	10.4827	20	control sample convalescent plasma blood donor 2021	green	unknown				53907
53908	1.0756	1.00324	1.0272	1.0635	1.29078	1.11855	1.21062	1.27239	1.06066	1.09924	20	control sample convalescent plasma blood donor 2021	green	unknown				53908
53909	106.496	74.2197	78.5563	49.6869	155.195	127.866	158.657	195.755	153.093	1.55326	20	Kidney transplant recipient	green	3	Tacrolimus	M	45	53909
53910	154.486	118.53	112.166	100.313	242.61	269.437	265.581	301.369	233.372	1.37452	20	Kidney transplant recipient	green	3	Not specified	M	70	53910
53911	1.28107	1.03546	1.25988	1.29583	1.63081	1.45578	1.52919	1.32966	1.38821	2.18847	20	Kidney transplant recipient	green	2 or more		F	20	53911
53912	31.5054	21.7802	27.5987	16.1834	39.7015	27.7513	39.2976	45.9023	34.1422	1.36285	20	Kidney transplant recipient	green	3		M	60	53912
53913	197.116	163.576	157.221	129.97	298.701	311.942	326.868	332.706	276.854	2.34815	20	Kidney transplant recipient	green	3	Tacrolimus	M	15	53913
53914	1.85074	1.50424	2.16611	1.81053	2.38015	2.20436	2.14023	2.62127	2.14023	11.9106	20	Kidney transplant recipient	green	3	Not specified	M	75	53914
53915	182.363	113.179	114.528	85.1095	267.81	227.71	240.698	328.956	200.029	2.30373	20	Kidney transplant recipient	green	V1	Not specified	F	60	53915
53916	33.1634	15.5924	17.1698	10.2367	43.6068	34.8571	33.2794	48.0533	22.426	2.08201	20	Kidney transplant recipient	green	2 or more	Not specified	M	65	53916
53917	154.611	196.578	158.849	107.723	195.954	193.949	324.69	221.701	228.666	155.012	20	Kidney transplant recipient	green	unknown	Tacrolimus	M	40	53917
53918	30.5581	23.0318	25.6232	21.184	40.3764	43.2603	45.5718	50.3269	45.836	27.608	20	Kidney transplant recipient	green	3	Not specified	M	70	53918
53927	106.368	87.4422	86.7235	61.3298	148.857	162.719	174.767	167.281	156.87	2.36261	20	Kidney transplant recipient	green	3	Tacrolimus	F	55	53927
53928	11.7721	4.82188	6.00936	3.32007	13.8222	5.51941	9.9525	16.9689	9.14455	5.38829	20	Kidney transplant recipient	green	4	Tacrolimus	M	65	53928
53929	153.135	138.478	132.161	120.5	262.427	311.124	334.014	307.354	298.602	1.82657	20	Kidney transplant recipient	green	3		F	55	53929
53930	3.6471	2.41933	1.96935	1.52582	4.19054	4.26402	4.14156	4.85187	2.84956	1.69716	20	Kidney transplant recipient	green	3	Not specified	M	30	53930
53931	6.81636	5.03564	6.16437	3.71201	8.05967	7.30342	9.18102	9.98074	8.3813	0.996037	20	Kidney transplant recipient	green	3	Tacrolimus	M	35	53931
53932	108.51	92.2433	85.0683	83.25	225.462	231.31	248.398	245.504	228.63	1.85896	20	Kidney transplant recipient	green	3		M	50	53932
53933	41.4114	16.1003	21.9947	12.7073	39.3569	17.8053	28.2959	54.2067	25.383	1.93702	20	Kidney transplant recipient	green	3	Tacrolimus	M	60	53933
53934	4.94898	0.907191	1.1711	1.02782	2.00122	1.12965	1.23902	3.66197	1.20369	1.4788	20	Kidney transplant recipient	green	2 or more	Tacrolimus	F	50	53934
53938	162.234	135.553	107.172	98.3975	271.606	300.421	285.3	305.556	229.477	4.55264	20	Healthy	green	3		F	60	53938
53943	8.99418	4.69843	3.32379	2.09234	10.7586	9.13172	9.01688	12.5885	5.5429	4.27742	20	control sample convalescent plasma blood donor 2021	green	unknown				53943
53944	1.29747	1.39293	1.55413	1.89354	1.18592	1.18165	1.25968	1.13583	1.105	2.38312	20	Control sample, negative	green	na				53944
53945	1.0565	1.04551	1.33894	0.981175	1.36428	1.19006	1.42765	1.34212	1.71274	1.19956	20	Kidney transplant recipient	green	3	Tacrolimus	M	55	53945
53946	43.0138	37.71	37.6736	32.9874	55.4004	67.5469	75.9016	70.5675	62.9839	10.002	20	Kidney transplant recipient	green	V1	Not specified	M	65	53946
53947	159.387	131.941	131.236	109.902	221.571	238.02	238.507	258.26	222.289	1.42823	20	Kidney transplant recipient	green	3	Not specified	F	90	53947
53948	126.511	120.311	114.043	33.2714	220.666	264.891	255.004	252.648	232.481	2.45158	20	Kidney transplant recipient	green	3	Not specified	F	70	53948
53949	19.5064	11.4611	15.7333	8.15242	15.7549	16.0049	18.9185	16.3615	18.5706	3.13299	20	Kidney transplant recipient	green	3	Tacrolimus	M	70	53949
53950	1.24927	1.0831	1.10579	1.31608	1.64282	1.18241	1.32871	1.3891	1.36265	2.231	20	Kidney transplant recipient	green	4	Tacrolimus	M	75	53950
53951	174.811	145.771	136.852	117.017	279.718	259.897	283.543	325.341	253.986	11.6849	20	Kidney transplant recipient	green	2 or more	Not specified	M	80	53951
53952	137.862	78.9321	82.9798	65.9556	204.205	194.393	199.697	251.543	153.154	1.66899	20	Kidney transplant recipient	green	3	Not specified	F	45	53952
53953	25.79	19.4363	18.9812	13.6716	20.483	20.8021	23.9287	24.6306	20.3448	1.03038	20	Kidney transplant recipient	green	3	Tacrolimus	F	60	53953
53954	97.9108	72.7528	68.3965	50.0998	117.753	136.586	128.358	142.071	105.228	1.22416	20	Kidney transplant recipient	green	3	Not specified	M	90	53954
53955	1.16839	1.02355	1.20269	1.06547	1.53721	1.41784	1.57907	1.4221	1.63488	1.25814	20	Control sample, negative, no serum	green	na				53955
53956	1.05354	1.15413	1.11726	1.17035	1.19596	1.15281	1.22473	1.13973	1.28703	0.978164	20	Control sample, negative, no serum	green	na				53956
53957	1.12904	0.963046	1.02856	0.883619	1.00673	1.11686	1.07192	1.0899	1.21575	1.06017	20	Control sample, negative, no serum	green	na				53957
53958	1.22165	1.22858	1.42946	0.872863	1.13134	1.13019	0.991038	1.15517	1.03915	0.966629	20	Control sample, negative, no serum	green	na				53958
53959	1.24512	1.26191	1.29547	0.926146	1.17449	1.11321	1.28805	1.20105	1.28448	1.23802	20	Control sample, negative, no serum	green	na				53959
53960	1.01611	1.24939	1.10397	1.08276	0.864584	1.04987	0.915188	1.17458	1.04987	1.05924	20	Control sample, negative, no serum	green	na				53960
53961	1.28553	1.10925	1.2557	0.923279	1.13384	1.06606	1.02433	1.07649	1.15912	1.07586	20	Control sample, negative, no serum	green	na				53961
53962	0.871734	1.03095	1.04727	0.972172	1.02659	1.08148	1.18625	1.14854	1.05587	1.20807	20	Control sample, negative, no serum	green	na				53962
53963	0.851526	0.883876	1.04662	0.990689	1.1502	1.04372	1.09679	1.15321	1.02909	0.895182	20	Control sample, negative, no serum	green	na				53963
53964	1.04925	0.977038	1.11816	0.934353	0.968331	1.02192	1.11404	1.08424	1.18005	1.03291	20	Control sample, negative, no serum	green	na				53964
53965	35.342	26.0609	17.9228	13.168	33.2604	34.6986	34.6986	42.9906	22.8265	18.2598	20	control sample convalescent plasma blood donor 2021	green	unknown				53965
53966	35.1087	26.4742	19.0668	16.3932	31.7648	35.4299	33.6806	39.4143	23.0185	18.9369	20	control sample convalescent plasma blood donor 2021	green	unknown				53966
53967	55.8184	30.451	20.2417	11.7711	54.8144	47.6858	49.287	65.2441	29.1515	17.3399	20	control sample convalescent plasma blood donor 2021	green	unknown				53967
53968	5.12621	2.55127	2.19436	1.55281	4.8197	3.817	3.95942	5.1712	3.14561	2.44373	20	control sample convalescent plasma blood donor 2021	green	unknown				53968
53990	28.9544	20.2123	9.05443	4.89019	31.5115	27.3153	43.6421	41.5059	17.6515	56.6119	20	Healthy	green	unknown		M	15	53990
53999	28.1724	15.1425	15.4637	10.3251	34.4872	28.7783	29.7994	42.0525	28.4766	3.34387	20	Healthy	green	2 or more		M	55	53999
54003	43.7922	25.2172	17.1328	9.48144	49.0001	38.4058	42.8339	57.9391	26.0733	16.5963	20	control sample convalescent plasma blood donor 2021	green	unknown				54003
54004	1.37088	1.09912	1.15861	1.0918	1.62241	1.56458	1.47812	1.61979	1.31706	1.3143	20	control sample convalescent plasma blood donor 2021	green	unknown				54004
54026	155.497	114.823	108.79	86.3119	289.192	264.353	290.673	331.469	281.79	1.75592	20	Healthy	green	3		F	45	54026
54035	213.271	144.085	129.487	119.966	257.007	231.225	263.271	293.32	231.588	1.40585	20	Healthy	green	3		F	60	54035
54037	171.063	104.57	99.987	89.4808	222.96	179.808	202.036	257.356	182.726	1.8015	20	Healthy	green	2 or more		F	20	54037
54039	27.4901	14.0348	10.1542	6.53587	24.3567	24.1363	23.5853	32.8975	13.6669	9.42409	20	control sample convalescent plasma blood donor 2021	green	unknown				54039
54040	1.28822	1.1519	1.22699	1.16011	1.34367	1.12172	1.25221	1.30098	1.11308	1.10892	20	control sample convalescent plasma blood donor 2021	green	unknown				54040
54062	1.07128	1.14256	1.04753	1	1.31428	1.29241	1.35286	1.1913	1.42086	2.67649	20	Healthy	green	unknown		F	15	54062
54075	10.3107	5.28361	4.20183	2.26733	11.2194	10.9843	10.8163	14.9137	6.53989	5.22208	20	control sample convalescent plasma blood donor 2021	green	unknown				54075
54076	1.00645	1.00878	1.21951	1.264	1.24211	1.31367	1.22184	1.14214	1.2153	2.51435	20	control sample convalescent plasma blood donor 2021	green	unknown				54076
54089	31.5047	19.02	23.5481	11.6457	36.7092	41.914	45.0186	49.5156	40.5443	1.31698	20	Healthy	green	2 or more		F	55	54089
54097	0.892867	0.937849	0.972589	1.0384	1.16757	1.08292	1.03164	1.22778	1.08208	1.67468	20	Healthy	green	unknown		F	15	54097
54098	3.712	2.55818	3.02858	1.59666	4.05351	4.21317	5.03142	5.45053	5.0035	1.18495	20	Healthy	green	V1		M	15	54098
54106	188.936	147.702	144.21	110.034	226.183	245.192	253.459	280.918	243.502	1.82944	20	Healthy	green	3		F	60	54106
54119	148.69	126.762	115.366	108.614	237.194	258.19	272.632	288.726	241.298	4.28177	20	Healthy	green	3		F	50	54119
54120	137.563	113.255	107.154	93.9084	213.621	234.455	226.583	247.37	209.284	1.60334	20	Healthy	green	2 or more		F	50	54120
54123	66.7974	36.3691	23.942	13.2053	57.3704	52.5896	50.9753	71.868	30.9829	17.841	20	control sample convalescent plasma blood donor 2021	green	unknown				54123
54124	3.47657	1.85231	1.47194	1.04017	3.003	3.80903	3.80194	5.33704	2.73019	2.38393	20	control sample convalescent plasma blood donor 2021	green	unknown				54124
54146	150.896	135.176	124.397	111.118	290.972	297.17	327.207	325.845	279.325	1.69409	20	Healthy	green	3		M	50	54146
54155	166.654	135.358	125.367	96.5384	258.968	262.815	281.822	302.608	248.058	2.02209	20	Healthy	green	3		F	65	54155
54159	52.8014	26.1797	18.5629	10.6226	55.0671	48.5093	51.5081	73.0598	29.2644	18.6121	20	control sample convalescent plasma blood donor 2021	green	unknown				54159
54160	2.29332	1.82244	1.67125	1.34648	1.88492	1.6757	1.67295	2.28622	1.52479	1.21196	20	control sample convalescent plasma blood donor 2021	green	unknown				54160
54171	134.151	113.432	113.888	119.231	165.349	199.099	201.397	201.996	179.963	1.57456	20	serum standard	green	3				54171
54172	134.297	112.651	104.997	99.1281	217.04	237.195	238.879	251.712	230.042	1.62486	20	serum standard	green	3				54172
54173	127.882	104.003	98.946	77.8131	229.342	265.274	269.666	283.328	240.763	1.56739	20	serum standard	green	3				54173
54174	166.759	126.383	126.662	103.521	275.233	274.042	300.601	328.648	275.233	1.6236	20	serum standard	green	3				54174
54175	213.752	148.767	146.592	119.342	286.224	269.762	280.963	317.451	260.003	1.60415	20	serum standard	green	3				54175
54176	172.22	112.96	105.793	77.2324	216.975	196.832	225.053	260.227	207.773	1.34103	20	serum standard	green	3				54176
54177	117.449	78.0995	73.7741	55.1508	139.651	129.947	142.551	168.986	130.031	1.12367	20	serum standard	green	3				54177
54178	37.6011	22.6346	23.4011	15.7719	45.9403	41.4337	46.2311	56.2619	40.8159	1.27703	20	serum standard	green	3				54178
54179	29.5654	17.5434	17.8719	12.3535	27.7128	25.9183	28.3858	35.419	26.6044	1.17517	20	serum standard	green	3				54179
54180	8.03655	4.76333	5.15015	3.54827	9.08797	8.21141	9.08235	10.5208	8.0597	1.02226	20	serum standard	green	3				54180
54181	2.98427	2.37226	2.39468	1.5809	3.34259	3.21643	3.06808	3.92286	2.92679	1.01942	20	serum standard	green	3				54181
54182	1.48419	1.32981	1.20631	1.36377	1.81225	1.76582	1.76162	1.95147	1.58017	1.21731	20	serum standard	green	3				54182
54195	24.076	12.0389	9.57277	4.3469	30.4795	28.9961	28.0521	38.436	17.331	11.1412	20	control sample convalescent plasma blood donor 2021	green	unknown				54195
54196	1.07061	1.05218	0.957771	0.914024	1.0881	1.22096	1.09073	1.42609	1.25445	1.13454	20	control sample convalescent plasma blood donor 2021	green	unknown				54196
54218	131.411	123.753	113.191	102.419	151.325	179.834	187.743	185.831	175.517	1.83152	20	Healthy	green	2 or more		F	45	54218
54227	168.527	143.676	129.127	121.759	187.888	218.333	223.263	239.347	217.806	1.59409	20	Healthy	green	3		F	55	54227
54231	10.4314	5.17586	4.07588	2.23675	10.2214	9.98372	9.954	13.9448	6.27616	4.4283	20	control sample convalescent plasma blood donor 2021	green	unknown				54231
54232	1.1236	1.01444	1.30606	1.00948	1.21733	1.24797	1.19959	1.24117	1.21169	2.77733	20	Control sample, negative	green	na				54232
54256	4.81106	2.5553	2.36236	1.53427	3.74869	3.61706	3.25729	5.09999	2.21311	2.30524	20	control sample convalescent plasma blood donor 2021	green	unknown				54256
54257	4.2529	2.79869	2.61226	2.21607	4.9614	5.09968	4.51893	6.51929	4.4329	1.70316	20	Kidney transplant recipient	green	3	Not specified	F	80	54257
54258	18.4265	11.3885	13.3414	10.0988	21.2681	16.764	21.4344	27.3843	22.1808	1.09756	20	Kidney transplant recipient	green	4	Tacrolimus	M	55	54258
54259	8.43936	4.10151	4.67857	2.40616	8.35672	7.03923	7.26417	11.0559	6.26062	2.844	20	Kidney transplant recipient	green	4	Tacrolimus	F	60	54259
54260	0.936296	1.25238	0.828458	0.907082	1.61699	1.56022	2.80367	1.5975	1.65185	1.63311	20	Kidney transplant recipient	green	4	Tacrolimus	M	75	54260
54261	16.3163	12.7917	11.2219	10.049	15.3416	16.8042	16.7594	16.1326	13.8269	0.632504	20	Kidney transplant recipient	green	3	Tacrolimus	M	30	54261
54262	2.08217	1.60507	2.51791	1.71194	1.96617	1.90136	2.07606	2.20866	1.98791	1.44177	20	Kidney transplant recipient	green	4	Tacrolimus	F	55	54262
54263	104.356	103.204	97.5604	73.2572	160.819	122.892	236.674	212.221	200.868	1.42972	20	Kidney transplant recipient	green	3	Not specified	M	60	54263
54264	1.49871	1.35465	1.47101	1.07387	1.54698	1.27779	1.57506	1.57818	1.5871	1.09262	20	Kidney transplant recipient	green	3	Tacrolimus	F	60	54264
54265	93.8225	70.8664	72.6131	77.8531	149.488	165.689	165.185	180.738	169.577	2.41442	20	Kidney transplant recipient	green	4	Not specified	M	75	54265
54266	75.9516	45.2206	46.0499	27.2211	95.4299	95.7109	98.3812	122.133	91.4947	2.0701	20	Multiple sclerosis	green	2		M	35	54266
54267	140.231	113.524	120.491	95.9696	229.665	232.528	235.513	264.937	216.263	8.81387	20	Multiple sclerosis	green	2 or more		F	65	54267
54268	164.493	141.758	129.648	112.263	272.116	276.971	300.337	324.688	282.585	1.61953	20	Multiple sclerosis	green	3		F	65	54268
54269	204.342	131.205	93.9887	82.5697	295.878	274.338	256.422	329.238	181.217	1.45304	20	Multiple sclerosis	green	3		F	45	54269
54270	1.32273	1.07963	0	1.06187	1.2192	1.12174	1.23708	1.25743	1.02203	1.29229	20	Multiple sclerosis	green	3	anti-CD20	F	60	54270
54271	142.096	86.0395	79.741	58.9559	217.076	182.47	189.432	263.195	171.894	3.08112	20	Multiple sclerosis	green	3		F	70	54271
54272	205.07	159.159	157.307	124.203	261.908	264.274	266.706	309.82	261.842	1.84126	20	Multiple sclerosis	green	3		F	60	54272
54273	201.288	140.902	130.396	127.75	217.111	197.184	200.561	251.841	186.095	1.3096	20	Multiple sclerosis	green	3		F	60	54273
54274	2.40213	1.51628	1.7829	1.51973	2.46092	1.62712	2.09746	3.29472	2.22843	3.74369	20	Multiple sclerosis	green	3		M	45	54274
54275	133.651	69.0056	53.6817	73.846	166.463	86.4927	143.31	210.241	101.13	1.83534	20	Multiple sclerosis	green	4	anti-CD20	F	40	54275
54276	146.133	110.921	119.438	93.4094	241.836	237.659	262.526	280.93	243.507	1.63887	20	Multiple sclerosis	green	3	Alpha 4 beta 1 antagonist	F	50	54276
54277	3.61256	2.33972	2.45874	1.89362	4.54013	4.54835	4.9799	5.52654	3.65647	2.79115	20	Multiple sclerosis	green	4		F	60	54277
54278	187.418	141.544	125.34	114.39	268.215	275.141	279.713	311.517	240.446	1.64837	20	Multiple sclerosis	green	3		F	60	54278
54279	17.1082	15.1295	15.1295	13.2784	14.9067	17.6343	19.2093	19.3246	16.9044	1.25931	20	Multiple sclerosis	green	3		F	40	54279
54280	143.349	102.099	107.512	95.5667	225.101	194.779	201.595	257.608	211.295	1.51599	20	Multiple sclerosis	green	3		F	50	54280
54281	1.19956	1.13364	1.09072	1.32074	1.32403	1.34672	1.3089	1.32403	1.1973	2.50349	20	Multiple sclerosis	green	4	anti-CD20	F	50	54281
54282	94.1315	52.461	38.3012	30.8841	99.1172	108.042	102.875	87.2562	62.3599	2.62452	20	Multiple sclerosis	green	3		F	35	54282
54283	181.177	136.318	133.095	107.572	292.943	290.513	309.142	362.263	284.506	1.62098	20	Multiple sclerosis	green	3		F	70	54283
54284	171.237	123.393	140.781	104.541	277.338	249.659	275.472	326.82	283.316	1.42644	20	Multiple sclerosis	green	3		M	75	54284
54285	38.7549	30.5546	27.3142	20.3704	83.6477	98.303	102.59	107.475	82.3516	2.37082	20	Multiple sclerosis	green	2	Alpha 4 beta 1 antagonist	F	35	54285
54286	74.8536	34.9484	50.2132	37.5055	92.2958	67.5175	68.351	118.211	93.6597	1.12379	20	Multiple sclerosis	green	3		F	45	54286
54287	30.3709	24.7154	32.3503	19.2296	23.0254	13.9072	29.9151	30.4454	32.7097	0.647397	20	Multiple sclerosis	green	4	anti-CD20	F	45	54287
54288	1.08244	1.32479	1.05806	1.20588	1.51694	1.20436	2.10839	1.4448	1.28612	1.4448	20	Multiple sclerosis	green	3	anti-CD20	M	65	54288
54289	53.4908	27.8314	27.7038	16.2996	64.1526	56.024	64.0794	103.112	60.4178	1.6011	20	Multiple sclerosis	green	2		F	35	54289
54290	141.237	125.122	128.004	108.679	219.627	238.846	251.716	255.595	238.963	1.73464	20	Multiple sclerosis	green	3		F	70	54290
54292	1.89555	1.30689	1.32959	1.10832	2.82018	2.48649	2.22694	3.47275	1.93032	1.33706	20	control sample convalescent plasma blood donor 2021	green	unknown				54292
54293	28.2281	18.6217	19.5942	7.0228	50.4506	40.6797	47.2629	63.8943	47.4708	1.28412	20	Kidney transplant recipient	green	3	Not specified	M	70	54293
54294	134.346	125.21	127.307	70.6936	177.4	194.581	248.918	214.302	234.276	1.44012	20	Kidney transplant recipient	green	3	Not specified	M	95	54294
54295	1.3714	1.38169	1.29933	1.40745	1.99782	1.59611	1.68422	1.87565	1.65929	4.16196	20	Kidney transplant recipient	green	3	Not specified	F	70	54295
54296	130.147	67.2843	63.0079	40.4855	179.748	133.087	148.494	236.092	123.99	1.2837	20	Kidney transplant recipient	green	3	Tacrolimus	M	60	54296
54297	192.456	128.779	156.273	177.923	329.557	252.874	289.144	386.307	347.77	2.1899	20	Kidney transplant recipient	green	3	Not specified	M	75	54297
54298	40.5577	20.3829	11.5161	7.8458	39.0547	40.8711	39.5088	56.7431	15.8955	1.5589	20	Kidney transplant recipient	green	4	Tacrolimus	M	50	54298
54299	55.9751	15.967	23.5166	11.7354	68.168	28.886	32.6409	101.673	41.4505	3.63675	20	Kidney transplant recipient	green	3	Tacrolimus	M	40	54299
54300	1.26536	0.997869	1.25708	1.61207	1.40756	1.61837	1.61056	1.43879	1.30917	6.04544	20	Kidney transplant recipient	green	4	Tacrolimus	F	60	54300
54301	1.13227	1.05243	0.997166	1.03401	1.09595	1.06139	1.00384	1.25945	1.30703	1.14513	20	Multiple sclerosis	green	unknown		M	50	54301
54302	163.252	131.358	125.579	113.378	292.693	265.968	290.126	323.268	265.213	1.84322	20	Multiple sclerosis	green	3		F	55	54302
54303	123.966	104.936	97.3955	106.372	181.626	193.442	210.659	209.14	187.871	1.66814	20	Multiple sclerosis	green	3		F	65	54303
54304	51.8863	30.3658	18.1947	14.4325	54.1397	60.0063	51.6528	62.2063	27.995	0.91923	20	Multiple sclerosis	green	3		F	65	54304
54305	0.989713	1.0885	1.06174	1.13788	1.22282	1.16255	1.35847	1.05327	1.22282	1.11185	20	Multiple sclerosis	green	3	anti-CD20	M	50	54305
54306	43.6104	31.1317	30.2372	17.177	52.8505	54.8261	65.1983	68.0382	55.0731	1.47412	20	Multiple sclerosis	green	3	anti-CD20	F	40	54306
54307	179.021	129.646	126.364	103.674	307.06	265.255	285.307	213.388	297.959	1.40694	20	Multiple sclerosis	green	2 or more		F	60	54307
54308	165.155	137.794	127.595	1.75547	198.426	226.152	210.163	227.683	207.271	1.4125	20	Multiple sclerosis	green	3		F	65	54308
54309	9.71063	8.02327	7.83579	6.19776	5.99789	8.98274	7.83045	8.7745	6.9697	1.00926	20	Multiple sclerosis	green	2 or more		F	55	54309
54310	1.14599	1.03606	0.987981	1.0481	1.4072	1.24941	1.1985	1.49882	1.35256	3.08416	20	Multiple sclerosis	green	2 or more		F	45	54310
54311	1.61094	1.50307	1.42951	1.56925	1.75212	1.66347	1.64851	2.32196	1.76075	52.6813	20	Multiple sclerosis	green	4	anti-CD20	F	45	54311
54312	49.9186	28.5027	37.1342	24.1056	57.9391	42.8727	48.3514	71.4988	61.6372	1.59434	20	Multiple sclerosis	green	4	anti-CD20	M	45	54312
54313	220.204	118.644	110.772	94.035	312.144	239.575	247.948	396.227	227.014	2.90921	20	Multiple sclerosis	green	3		M	40	54313
54314	19.7781	12.1688	9.11653	7.82685	19.246	14.2212	21.99	26.2308	13.8292	1.35637	20	Multiple sclerosis	green	3		F	45	54314
54315	110.566	84.4878	83.2375	90.5608	210.573	209.982	216.184	225.438	198.267	1.24189	20	Multiple sclerosis	green	3		F	75	54315
54316	67.7474	17.926	19.9637	16.2833	104.829	37.6915	41.5334	117.449	39.9236	2.35219	20	Multiple sclerosis	green	3		M	55	54316
54317	34.5221	17.5427	19.1565	13.9645	35.7246	31.2701	37.7573	47.8773	33.865	1.5589	20	Multiple sclerosis	green	3		F	25	54317
54318	1.48218	1.45211	1.42623	1.55033	1.19282	1.16914	1.45667	1.50404	1.21987	1.35519	20	Multiple sclerosis	green	3	anti-CD20	F	55	54318
54319	88.5749	66.0873	66.2683	65.7976	108.894	109.696	112.045	124.897	103.09	1.38233	20	Multiple sclerosis	green	3		F	60	54319
54320	79.5109	83.4863	58.5494	38.5517	114.565	128.383	214.727	151.802	133.248	3.0077	20	Multiple sclerosis	green	2 or more	HSCT	F	30	54320
54321	222.965	137.791	85.6481	87.4177	271.4	278.258	261.516	323.087	147.047	1.82812	20	Multiple sclerosis	green	3	Fingolimod	M	35	54321
54322	222.315	166.418	144.49	115.71	288.528	296.738	312.819	335.501	257.382	1.42318	20	Multiple sclerosis	green	3		F	60	54322
54323	46.7353	27.0136	26.3844	20.1793	56.93	55.0644	60.1919	73.8654	52.1487	2.03721	20	Multiple sclerosis	green	3		F	50	54323
54324	1.74664	1.19948	1.54144	1.44374	1.7438	1.67123	1.64333	2.03406	1.58052	1.4354	20	Multiple sclerosis	green	3		F	65	54324
54325	150.308	93.2485	89.7319	87.9547	197.395	185.435	177.947	243.779	161.618	1.6736	20	Multiple sclerosis	green	3		F	60	54325
54326	198.161	179.26	169.766	146.981	361.224	402.045	433.175	455.396	390.396	1.62651	20	Multiple sclerosis	green	2 or more		F	50	54326
54327	22.909	11.1933	7.26117	4.35743	28.7616	22.161	23.5968	32.6619	14.6175	11.4779	20	control sample convalescent plasma blood donor 2021	green	unknown				54327
54328	1.23451	0.987078	1.17996	1.09816	1.45425	1.37719	1.2451	1.43067	1.2626	1.23148	20	control sample convalescent plasma blood donor 2021	green	unknown				54328
54329	195.485	122.735	123.166	93.9368	304.121	180.986	255.765	346.295	242.517	1.49768	20	Kidney transplant recipient	green	2 or more	Not specified	F	80	54329
54330	29.9425	13.4969	14.1912	11.7829	33.5769	24.9117	25.8493	39.5576	25.267	1.49403	20	Kidney transplant recipient	green	4	Tacrolimus	M	55	54330
54331	1.42065	1.29203	1.6084	2.19246	1.40968	1.43824	1.85713	1.55656	1.80626	1.32323	20	Kidney transplant recipient	green	3		M	65	54331
54332	95.8924	88.3423	81.0846	57.1315	140.305	163.885	168.294	164.782	158.477	1.52971	20	Kidney transplant recipient	green	2		M	70	54332
54333	71.9769	28.5863	30.4389	24.8515	88.3197	47.1139	54.2148	111.841	56.9459	1.34814	20	Kidney transplant recipient	green	4	Not specified	M	55	54333
54334	111.642	115.77	105.341	94.586	156.627	166.999	187.83	190.583	176.589	4.69402	20	Kidney transplant recipient	green	3	Tacrolimus	M	70	54334
54335	21.0622	15.6407	14.9879	9.11231	12.1676	14.2399	14.4979	13.8401	13.5348	0.911861	20	Kidney transplant recipient	green	2 or more		M	45	54335
54336	1.33845	1.12469	1.10179	1.12469	1.46349	1.33251	1.49878	1.67109	1.53203	3.56707	20	Kidney transplant recipient	green	3	Tacrolimus	M	80	54336
54337	148.703	127.242	96.2169	101.689	209.358	239.888	246.897	242.759	196.099	1.33378	20	Multiple sclerosis	green	3		F	65	54337
54338	156.163	84.3008	88.9649	75.9227	177.66	132.269	137.791	187.964	139.475	1.38836	20	Multiple sclerosis	green	3		F	50	54338
54339	1.08415	1.07787	1.34941	1.15108	1.83718	1.46066	1.77246	2.03326	1.6901	1.18219	20	Multiple sclerosis	green	3		F	45	54339
54340	20.5602	15.8808	16.2356	6.735	24.8766	29.7232	35.6389	29.6994	34.6411	1.13238	20	Multiple sclerosis	green	V1		F	55	54340
54341	1.05394	1.06832	1.26713	1.10068	1.01983	0.985838	1.04815	1.05759	1.08618	0.747918	20	Multiple sclerosis	green	3		F	40	54341
54342	170.492	126.092	122.123	108.277	242.908	233.766	249.484	268.65	220.855	1.2288	20	Multiple sclerosis	green	3		M	60	54342
54343	74.8847	54.4622	43.0922	29.6945	92.9462	91.9482	105.92	99.2001	84.7628	1.27057	20	Multiple sclerosis	green	2		F	50	54343
54344	150.045	95.6877	82.3231	54.5832	206.925	163.625	180.639	231.173	157.155	1.44065	20	Multiple sclerosis	green	3		F	60	54344
54345	165.527	99.3923	86.0395	58.1371	222.77	144.961	186.175	252.496	168.055	1.46604	20	Multiple sclerosis	green	3	Fingolimod	M	55	54345
54346	1.09809	1.02961	1.02961	1.01693	1.17483	0.968435	1.08954	1.16311	1.15606	1.45627	20	Multiple sclerosis	green	3	Cladribine	F	30	54346
54347	266.546	236.241	237.188	185.963	412.436	495.55	504.182	531.182	512.731	1.52476	20	Multiple sclerosis	green	4		F	40	54347
54348	110.063	64.6687	66.5004	42.6885	137.783	111.958	125.506	164.634	122.449	1.92605	20	Multiple sclerosis	green	3		M	75	54348
54349	2.0356	2.01365	1.45944	1.56543	2.81404	2.70158	4.06835	2.98704	2.56895	1.2609	20	Multiple sclerosis	green	4	anti-CD20	M	45	54349
54350	135.44	104.884	90.2252	78.6634	182.379	192.012	201.124	206.592	190.059	1.87653	20	Multiple sclerosis	green	2 or more		F	55	54350
54351	1.14725	1.17996	1.17996	1.06217	1.44505	1.29253	1.39123	1.44003	1.36628	1.87915	20	Multiple sclerosis	green	3		F	25	54351
54352	134.744	113.049	106.342	97.8827	243.981	255.121	273.266	275.735	252.365	1.26413	20	Multiple sclerosis	green	3		F	70	54352
54353	1.86058	1.12181	1.62499	1.57263	1.82091	1.74007	1.87289	2.05479	2.08077	1.65114	20	Multiple sclerosis	green	4	anti-CD20	F	45	54353
54354	169.422	124.36	113.304	94.4714	276.642	244.791	272.209	331.97	264	4.29041	20	Multiple sclerosis	green	3		F	40	54354
54355	146.187	113.973	100.598	58.9123	204.645	223.313	221.442	240.111	174.837	16.9318	20	Multiple sclerosis	green	2 or more		F	45	54355
54356	1.23831	1.01028	1.19861	1.1447	1.47965	1.1535	1.36978	1.31552	1.38372	1.38372	20	Multiple sclerosis	green	3		F	55	54356
54357	1.4991	1.19964	1.93544	1.46099	2.09831	1.53917	2.02343	2.14824	2.08405	3.07683	20	Multiple sclerosis	green	4	anti-CD20	M	40	54357
54358	147.887	88.6552	87.6745	57.0778	173.94	137.222	168.424	202.384	151.013	1.99463	20	Multiple sclerosis	green	2		F	30	54358
54359	179.714	149.136	136.784	117.529	280.524	282.781	328.809	323.66	303.189	1.5086	20	Multiple sclerosis	green	3		F	65	54359
54360	62.4317	34.4203	28.0605	30.5545	70.0581	52.4153	59.1118	81.1331	50.226	4.08613	20	Multiple sclerosis	green	4		F	55	54360
54361	194.101	119.298	106.957	93.6414	308.88	252.301	256.463	344.2	216.644	1.41579	20	Multiple sclerosis	green	3		F	75	54361
54362	153.986	126.472	115.394	104.656	237.65	234.03	242.734	264.372	235.82	2.96293	20	Multiple sclerosis	green	3		F	60	54362
54363	10.5488	4.97758	3.83742	2.60659	10.2744	8.25191	8.20754	12.776	5.64056	4.06044	20	control sample convalescent plasma blood donor 2021	green	unknown				54363
54364	1.14689	1.13609	1.16848	1.10369	1.34707	1.22373	1.14628	1.11015	1.20652	1.74863	20	control sample convalescent plasma blood donor 2021	green	unknown				54364
54365	1.30172	1.04752	1.22779	0.975411	1.7521	1.56279	1.55426	1.49335	1.41915	1.50311	20	Kidney transplant recipient	green	3	Tacrolimus	M	70	54365
54366	1.5702	1.23165	1.42765	1.24437	1.84344	1.94244	1.7484	1.98864	1.94244	1.98864	20	Kidney transplant recipient	green	4	Tacrolimus	F	50	54366
54367	111.184	55.0286	53.0922	36.2293	126.156	84.2474	101.21	155.378	91.9449	1.33992	20	Kidney transplant recipient	green	4	Tacrolimus	M	55	54367
54368	151.472	59.7274	41.4308	26.5321	187.513	118.72	140.926	222.635	91.5807	5.29954	20	Kidney transplant recipient	green	3	Not specified	M	30	54368
54369	1.11368	1.09814	1.1714	0.866132	1.14666	1.14666	1.41993	1.3565	1.21119	2.23197	20	Kidney transplant recipient	green	3	Not specified	M	80	54369
54370	196.853	159.604	144.68	122.293	354.973	305.756	366.628	379.015	346.581	4.15234	20	Kidney transplant recipient	green	3	Not specified	M	30	54370
54371	10.2059	9.45011	9.90358	7.59833	12.279	14.876	16.357	14.1677	15.9492	1.38992	20	Kidney transplant recipient	green	3		F	90	54371
54372	211.132	155.965	149.868	114.073	295.55	258.507	303.039	354.36	317.816	1.81304	20	Kidney transplant recipient	green	3		F	65	54372
54373	167.254	131.091	117.813	101.285	262.464	266.191	275.583	320.085	243.232	1.50689	20	Multiple sclerosis	green	3		M	40	54373
54374	192.934	163.609	141.49	121.94	243.54	246.492	274.139	277.829	232.981	1.68974	20	Multiple sclerosis	green	3	Alpha 4 beta 1 antagonist	F	50	54374
54375	1.17012	1.20273	1.08317	1.51983	1.49896	1.24192	1.3402	1.19655	1.3175	1.27913	20	Multiple sclerosis	green	3		F	50	54375
54376	111.717	76.8423	75.4856	57.4161	141.827	134.502	137.161	163.852	140.497	1.21721	20	Multiple sclerosis	green	3		F	50	54376
54377	160.59	122.013	103.58	95.8754	250.079	236.325	243.873	291.926	227.688	1.16603	20	Multiple sclerosis	green	3		M	75	54377
54378	115.874	77.2885	73.9482	46.7654	175.795	169.529	174.689	191.15	174.382	1.49649	20	Multiple sclerosis	green	2 or more		F	40	54378
54379	76.2798	39.2586	40.1317	26.2662	88.7071	57.9983	67.1491	101.527	65.9125	2.40089	20	Multiple sclerosis	green	2		F	25	54379
54380	5.04599	2.48539	2.21381	2.19053	6.11775	3.10078	5.14406	7.705	3.29335	1.42813	20	Multiple sclerosis	green	3		M	45	54380
54381	150.296	116.753	117.477	113.394	254.806	233.178	263.925	295.426	249.264	1.62832	20	Multiple sclerosis	green	3		F	75	54381
54382	92.0744	80.7131	74.2231	65.2429	154.048	156.743	161.784	167.665	142.198	1.41045	20	Multiple sclerosis	green	3		F	55	54382
54383	137.825	110.494	106.117	93.7099	181.445	192.068	206.433	202.273	204.638	1.21996	20	Multiple sclerosis	green	3		F	50	54383
54384	1.16423	1.31856	1.38104	1.20314	1.55622	1.44833	1.7936	1.93984	1.64254	1.52388	20	Multiple sclerosis	green	3	Fingolimod	M	55	54384
54385	230.881	169.08	156.437	138.793	345.974	341.072	346.065	391.547	316.651	1.87756	20	Multiple sclerosis	green	3		F	45	54385
54386	62.1526	26.4684	27.0148	12.9739	77.1827	58.8414	57.2273	88.3343	53.2656	1.55107	20	Multiple sclerosis	green	2 or more		F	35	54386
54387	1.23024	1.09726	1.51978	0.997253	1.85413	1.41044	1.61632	1.78037	1.66586	0.833541	20	Multiple sclerosis	green	3		F	50	54387
54388	1.19661	1.07865	1.40532	1.27223	1.63003	1.38039	1.42795	1.62871	1.58011	1.39624	20	Multiple sclerosis	green	3		F	40	54388
54389	156.894	114.248	111.496	104.683	278.09	271.847	279.755	323.265	296.554	1.7668	20	Multiple sclerosis	green	3	anti-CD20	F	70	54389
54390	171.575	125.484	120.669	108.776	296.751	268.015	274.381	324.622	277.656	1.51497	20	Multiple sclerosis	green	3		F	75	54390
54391	142.161	145.114	125.531	95.5272	247.098	232.245	276.764	258.397	252.388	2.51218	20	Multiple sclerosis	green	3		F	70	54391
54392	72.7808	39.6196	27.5877	18.9794	96.8447	85.3997	79.3837	118.708	54.8796	1.44859	20	Multiple sclerosis	green	2		F	45	54392
54393	79.9928	64.6504	50.9482	45.276	88.73	91.3481	94.9182	100.345	77.2342	1.27541	20	Multiple sclerosis	green	3		F	35	54393
54394	184.834	143.443	141.718	88.4923	294.896	247.327	290.735	312.583	299.925	8.12178	20	Multiple sclerosis	green	3		F	55	54394
54395	1.2561	1.05914	1.34739	1.01108	1.55426	1.26861	1.71629	1.61396	1.79697	1.21746	20	Multiple sclerosis	green	3		M	70	54395
54396	137.032	120.338	101.716	106.089	217.949	247.365	245.021	251.287	221.353	1.87158	20	Multiple sclerosis	green	3	Cladribine	F	40	54396
54397	183.247	146.828	132.192	108.105	231.573	228.49	252.418	258.277	220.164	2.03607	20	Multiple sclerosis	green	3		M	65	54397
54398	201.383	127.266	112.095	99.7259	296.491	252.229	266.247	322.319	236.483	1.42034	20	Multiple sclerosis	green	3		F	75	54398
54399	1.35972	1.24367	1.16959	1.11605	1.23887	1.0529	1.20211	1.29941	1.1326	1.16101	20	Multiple sclerosis	green	3	Not specified	M	60	54399
54400	121.37	83.1604	89.6213	65.8618	144.088	163.826	159.879	187.388	164.196	1.35887	20	Multiple sclerosis	green	3		M	60	54400
54401	1.13305	1.0287	1.04752	1.12816	1.13195	1.15907	1.29464	1.4173	1.26511	1.75194	20	Multiple sclerosis	green	4	anti-CD20	F	55	54401
54402	75.5042	47.0607	47.3861	42.4395	86.8191	83.7906	80.2013	114.188	87.8286	1.26614	20	Multiple sclerosis	green	3		M	45	54402
54403	1.29944	1.18211	1.59422	1.38974	1.11777	1.17792	1.23998	1.3064	1.214	2.57517	20	Multiple sclerosis	green	3		F	35	54403
54404	1.17818	0.961131	1.15352	1.12959	1.32115	1.32182	1.50804	1.46453	1.37126	1.79143	20	Multiple sclerosis	green	4		F	40	54404
54405	225.58	172.458	171.438	119.335	218.911	200.034	238.903	268.125	231.988	1.65153	20	Multiple sclerosis	green	3	Interferon beta	F	65	54405
54406	205.047	144.815	128.247	110.946	241.183	243.282	240.097	292.068	215.342	3.62028	20	Multiple sclerosis	green	3	Cladribine	F	50	54406
54407	17.5211	3.73827	6.66275	3.76616	16.2859	6.31782	7.35171	26.8384	11.4199	1.23374	20	Multiple sclerosis	green	3	anti-CD20	M	40	54407
54408	5.06401	5.29624	4.73888	1.10451	4.17977	6.12411	6.16474	4.78919	5.16645	1.50992	20	Multiple sclerosis	green	4	anti-CD20	F	50	54408
54409	198.06	141.72	105.315	80.6119	232.024	252.567	250.916	280.447	184.978	1.39741	20	Multiple sclerosis	green	3		F	70	54409
54410	20.6653	4.51872	4.84163	3.14624	17.4449	6.72432	7.64698	25.4414	6.89379	1.77546	20	Multiple sclerosis	green	3		F	55	54410
54412	3.52811	2.25686	1.87309	1.43028	4.06013	3.85174	3.56378	5.13433	2.69608	2.10663	20	control sample convalescent plasma blood donor 2021	green	unknown				54412
54413	1.07796	1.25399	1.22561	1.19271	1.11086	1.14256	1.52633	1.28509	1.23759	1.23759	20	Kidney transplant recipient	green	3	Tacrolimus	M	60	54413
54414	209.784	131.044	102.479	80.5236	235.82	247.148	235.352	297.326	161.583	1.35886	20	Kidney transplant recipient	green	3		F	80	54414
54415	112.474	78.4983	83.0544	53.3742	146.66	140.233	157.02	205.657	167.483	1.24445	20	Kidney transplant recipient	green	3	Tacrolimus	M	40	54415
54416	0.929641	0.987671	1.05147	1.05025	1.39381	1.1844	1.34731	1.36625	1.09072	1.06315	20	Kidney transplant recipient	green	4	Tacrolimus	F	80	54416
54417	77.9763	70.4439	62.6325	48.5442	108.73	154.725	145.879	140.164	124.243	2.91418	20	Kidney transplant recipient	green	3	Not specified	M	65	54417
54418	40.5225	14.2996	13.0206	11.7399	40.9623	22.8266	27.8242	58.4669	20.0959	1.50939	20	Kidney transplant recipient	green	3	Not specified	M	70	54418
54419	191.36	126.444	101.102	67.3567	234.811	225.438	236.758	286.179	183.077	2.03642	20	Kidney transplant recipient	green	3	Tacrolimus	M	30	54419
54420	1.15578	1.40063	1.14717	1.03396	1.49871	1.28132	1.49871	1.42946	1.55413	1.42748	20	Kidney transplant recipient	green	3	Not specified	M	50	54420
54421	128.183	116.034	113.856	97.1029	165.181	205.363	199.864	183.231	177.496	2.62083	20	Kidney transplant recipient	green	3	Tacrolimus	M	45	54421
54422	230.075	169.228	130.965	110.058	261.621	278.36	282.622	332.373	212.102	1.30308	20	Multiple sclerosis	green	3		F	65	54422
54423	2.98414	3.22759	3.6942	3.62319	5.06532	6.60634	6.75308	6.07798	6.78245	3.5023	20	Multiple sclerosis	green	3		M	65	54423
54424	153.416	126.817	116.202	100.124	188.534	206.046	232.288	245.173	206.467	1.8204	20	Multiple sclerosis	green	3		F	40	54424
54425	5.15974	2.52	3.74764	2.35653	5.32416	4.29855	4.99152	7.20905	5.42463	1.41116	20	Multiple sclerosis	green	4	anti-CD20	M	70	54425
54426	148.722	124.974	130.033	111.156	203.116	209.473	233.578	259.642	219.426	1.57964	20	Multiple sclerosis	green	3		F	60	54426
54427	183.703	155.247	114.055	96.8438	170.784	218.307	223.8	245.939	168.288	1.24137	20	Multiple sclerosis	green	3		F	55	54427
54428	203.482	172.54	151.092	112.773	220.088	257.374	268.996	284.878	249.643	1.47331	20	Multiple sclerosis	green	3		M	50	54428
54429	2.17955	1.27079	1.59745	1.34199	1.70757	1.71798	1.45784	1.55323	1.32902	0.988261	20	Multiple sclerosis	green	4	anti-CD20	F	35	54429
54430	190.021	103.006	108.278	82.8457	228.852	158.759	190.61	292.854	171.44	1.53251	20	Multiple sclerosis	green	3		M	65	54430
54431	157.127	141.424	112.507	110.305	142.691	168.707	179.398	173.589	154.618	1.10299	20	Multiple sclerosis	green	3		M	35	54431
54432	170.034	151.451	119.442	110.109	226.372	302.453	312.519	295.118	235.58	1.68669	20	Multiple sclerosis	green	3		F	65	54432
54433	1.31732	1.07618	1.32187	1.09976	1.35674	1.4301	1.52839	1.69219	1.36997	1.29043	20	Multiple sclerosis	green	3	Fingolimod	M	60	54433
54434	1.0607	0.883096	0.937659	1.00259	1.3311	1.57687	1.58566	1.51856	1.56934	1.68734	20	Multiple sclerosis	green	4	anti-CD20	F	40	54434
54435	57.8475	30.7638	27.8882	23.4077	69.2255	67.4342	64.4272	92.6413	53.2312	1.07128	20	Multiple sclerosis	green	3		F	35	54435
54436	155.564	118.321	109.934	96.0549	172.814	200.199	204.751	216.13	184.8	1.32873	20	Multiple sclerosis	green	3		F	70	54436
54437	1.78229	1.33039	1.33404	1.37959	1.68619	1.51686	1.49904	1.89412	1.54063	20.2756	20	Multiple sclerosis	green	3		M	75	54437
54438	194.844	170.918	159.783	113.713	250.066	293.868	292.896	328.65	279.393	9.26349	20	Multiple sclerosis	green	2 or more		M	35	54438
54439	50.829	20.9785	33.1061	24.2056	55.1502	41.3269	45.1101	72.7569	50.2029	1.90504	20	Multiple sclerosis	green	3		F	35	54439
54440	205.982	127.011	118.886	70.9905	229.757	228.336	218.625	309.579	200.979	1.3553	20	Multiple sclerosis	green	3		F	55	54440
54441	200.822	147.198	148.104	140.691	232.051	231.988	255.837	302.196	236.834	1.65893	20	Multiple sclerosis	green	3		M	60	54441
54442	84.1447	34.4941	31.931	21.5322	89.8067	83.891	67.1418	128.152	60.7272	1.23326	20	Multiple sclerosis	green	2 or more		F	50	54442
54443	212.503	138.861	161.049	109.335	267.993	242.792	257.006	365.11	280.594	1.34026	20	Multiple sclerosis	green	3		F	50	54443
54444	190.352	166.059	148.989	140.192	190.227	230.742	240.679	251.275	206.367	1.6684	20	Multiple sclerosis	green	3		M	75	54444
54445	1.57825	1.54607	1.5491	1.3849	2.46867	2.05492	2.37332	2.7991	2.70705	1.90149	20	Multiple sclerosis	green	4	Fingolimod	M	60	54445
54446	1.66534	1.34449	1.56354	1.40175	1.45728	1.39935	1.35972	1.54568	1.5091	0.754596	20	Multiple sclerosis	green	3		M	35	54446
54447	48.0998	26.036	14.7488	10.1829	48.3277	50.0251	47.4291	65.3018	25.5625	17.9075	20	control sample convalescent plasma blood donor 2021	green	unknown				54447
54448	1.52251	1.09358	1.05458	0.893742	1.74194	1.68722	1.72224	2.11317	1.48689	1.35456	20	control sample convalescent plasma blood donor 2021	green	unknown				54448
54449	182.884	145.637	132.902	118.54	198	231.577	237.715	232.01	208.29	1.85448	20	Multiple sclerosis	green	3		F	35	54449
54450	89.5773	63.2205	65.139	55.8607	133.247	163.112	154.463	170.815	150.139	1.33091	20	Kidney transplant recipient	green	3	Not specified	M	70	54450
54451	1.22447	1.01473	1.19842	1.04706	1.47134	1.41678	1.61026	1.65989	1.41678	1.63408	20	Kidney transplant recipient	green	3	Tacrolimus	M	55	54451
54452	131.601	84.3636	52.8278	49.3682	180.275	186.626	186.896	224.329	121.49	1.77573	20	Kidney transplant recipient	green	3		M	70	54452
54453	45.9832	25.7574	27.552	20.9556	49.845	50.3912	52.5761	73.8789	47.9332	1.24929	20	Kidney transplant recipient	green	3	Tacrolimus	M	60	54453
54454	1.09098	1.03359	0.932138	1.27391	1.42579	1.12078	1.29198	1.31283	1.42579	15.6597	20	Kidney transplant recipient	green	3	Not specified	F	75	54454
54455	1.23388	0.981253	1.27686	1.42004	1.31106	1.39961	1.30277	1.42964	1.46891	1.45737	20	Kidney transplant recipient	green	4	Tacrolimus	F	70	54455
54456	2.18469	1.5765	1.71113	1.27052	2.69053	2.68062	2.66974	3.6859	2.64434	1.25219	20	Kidney transplant recipient	green	4	Not specified	M	65	54456
54457	1.17768	1.29193	1.31058	1.24646	1.48412	1.29729	1.46469	1.42451	1.26824	1.27202	20	Multiple sclerosis	green	3		F	65	54457
54458	187.788	149.017	132.665	118.681	260.073	303.395	300.31	327.649	265.54	1.80031	20	Multiple sclerosis	green	3		F	65	54458
54461	182.57	141.186	131.109	114.902	223.53	240.517	257.154	261.301	236.145	1.58955	20	serum standard	green	3				54461
54462	193.366	151.942	144.984	121.079	260.249	282.235	289.459	326.438	267.319	1.65202	20	serum standard	green	3				54462
54463	193.663	143.466	133.447	110.827	239.762	249.187	258.971	296.492	230.336	1.47749	20	serum standard	green	3				54463
54464	157.038	109.098	101.889	80.8029	189.877	186.278	201.656	229.684	186.169	1.38829	20	serum standard	green	3				54464
54465	57.7233	30.0043	33.9175	24.1344	64.7413	61.4335	68.9942	83.3281	58.2832	1.21752	20	serum standard	green	3				54465
54466	48.0405	28.8442	25.7675	19.0322	55.8806	53.1722	56.7358	71.9171	50.1787	1.23759	20	serum standard	green	3				54466
54467	18.2945	11.7093	10.7824	7.51425	19.0376	19.3727	21.0819	25.4051	18.1886	1.08342	20	serum standard	green	3				54467
54468	8.81335	5.1228	5.15603	3.7786	11.9861	11.8974	12.1956	15.176	10.7046	1.26612	20	serum standard	green	3				54468
54469	3.31174	2.09794	2.25107	1.83857	3.40127	3.43821	3.35508	4.34859	3.74299	1.12468	20	serum standard	green	3				54469
54470	1.69084	1.26737	1.54402	1.41558	1.67272	1.88152	1.72186	1.91838	1.77098	1.15683	20	serum standard	green	3				54470
54471	84.6159	47.8517	43.5405	34.3968	125.419	121.547	110.137	147.833	87.3658	38.615	20	Multiple sclerosis	green	3	Fingolimod	F	40	54471
54472	1.02906	0.950005	1.18145	1.08984	1.27915	1.40375	1.17457	1.25232	1.2657	3.52347	20	Multiple sclerosis	green	3		M	70	54472
54473	40.1466	25.3495	34.595	23.1156	51.3904	53.7103	50.3617	56.4679	57.9124	2.01551	20	Multiple sclerosis	green	3	anti-CD20	F	65	54473
54474	148.921	117.264	122.758	102.59	206.298	205.292	220.644	242.983	204.551	1.39836	20	Multiple sclerosis	green	3		F	45	54474
54475	1.18377	1.10501	1.24595	1.31981	1.01847	0.990013	1.23698	1.33197	1.26866	1.03117	20	Multiple sclerosis	green	3		F	55	54475
54476	4.69728	3.50117	3.89871	3.0182	2.95256	2.75035	2.94387	3.46755	2.98573	0.616123	20	Multiple sclerosis	green	3		F	70	54476
54477	188.928	136.911	134.164	128.005	281.766	251.142	281.532	328.207	269.064	1.2566	20	Multiple sclerosis	green	3		F	65	54477
54478	145.685	103.776	95.9362	89.9493	182.812	194.676	192.762	232.309	166.483	1.40524	20	Multiple sclerosis	green	3		F	45	54478
54479	64.7152	24.3596	30.2689	13.5501	74.4275	45.7384	49.7576	101.454	45.0454	88.8414	20	Multiple sclerosis	green	2 or more		F	45	54479
54480	164.029	122.58	120.753	102.197	254.355	231.602	245.395	284.982	249.794	1.73852	20	Multiple sclerosis	green	3		F	40	54480
54481	1.46861	1.52987	1.79949	1.20083	1.76007	2.05004	2.08462	1.97755	2.24938	1.46518	20	Multiple sclerosis	green	3		F	40	54481
54482	3.15272	1.57756	1.97851	2.08511	3.69597	2.62844	2.87601	4.73572	3.03369	1.63359	20	Multiple sclerosis	green	4	Fingolimod	F	65	54482
54483	26.8648	12.4458	9.17573	5.30873	25.3546	22.2727	20.5864	32.0999	13.0271	10.1197	20	control sample convalescent plasma blood donor 2021	green	unknown				54483
54484	1.38694	1.16206	1.3784	1.11959	1.70193	1.73766	1.6013	1.95463	1.52691	1.17357	20	control sample convalescent plasma blood donor 2021	green	unknown				54484
54485	97.6901	98.5634	103.18	58.1407	143.979	195.889	198.398	167.481	193.607	1.20599	20	Kidney transplant recipient	green	4	Not specified	M	80	54485
54486	3.90092	1.88289	1.66607	2.43039	3.5754	2.69914	2.30208	5.84273	1.55759	1.12632	20	Kidney transplant recipient	green	3	Tacrolimus	M	45	54486
54487	14.2923	11.2676	14.3151	9.5213	18.5521	20.0274	23.4337	21.4485	24.2473	1.93727	20	Kidney transplant recipient	green	4	Not specified	M	80	54487
54488	28.9788	18.7751	22.2176	15.605	42.1293	44.7851	48.9061	54.523	49.2724	74.5483	20	Kidney transplant recipient	green	3	Not specified	M	70	54488
54489	68.3532	31.382	36.0817	19.3796	77.7568	52.1876	57.4247	92.2973	49.5999	1.32655	20	Kidney transplant recipient	green	3	Tacrolimus	M	55	54489
54490	203.113	162.842	150.298	107.869	240.223	272.257	272.191	277.851	239.49	1.29494	20	Kidney transplant recipient	green	3		M	95	54490
54491	171.277	128.084	140.984	100.44	227.067	220.736	236.742	268.856	255.578	1.90182	20	Kidney transplant recipient	green	4	Not specified	M	55	54491
54492	168.808	141.827	133.116	120.002	207.935	231.804	235.412	242.295	215.151	4.52478	20	Kidney transplant recipient	green	3	Not specified	M	35	54492
54493	1.36911	1.17748	1.34161	1.46544	1.28509	1.14256	1.49892	1.60187	1.52742	3.63713	20	Multiple sclerosis	green	3	anti-CD20	M	70	54493
54494	201.616	120.36	101.43	66.7921	298.873	175.906	266.805	327.64	201.843	1.50827	20	Multiple sclerosis	green	3		F	40	54494
54495	1.13869	1.1888	1.1652	1.05842	0.948827	1.15354	1.17183	1.22818	1.15354	1.51416	20	Multiple sclerosis	green	3		F	30	54495
54496	101.114	71.7548	67.1161	39.6949	129.054	134.802	161.852	162.979	109.555	1.80508	20	Multiple sclerosis	green	3		F	55	54496
54497	149.837	124.554	110.72	101.394	228.663	244.947	258.665	266.032	233.058	1.53349	20	Multiple sclerosis	green	3	Cladribine	F	55	54497
54498	186.936	134.05	163.083	90.9863	279.637	135.254	283.997	338.672	322.46	1.56703	20	Multiple sclerosis	green	3		F	65	54498
54499	67.5089	46.3823	45.0067	25.7963	84.8889	93.6555	101.638	99.7137	79.2582	1.35637	20	Multiple sclerosis	green	2		F	50	54499
54500	161.614	125.726	116.101	87.6999	189.98	203.412	207.664	223.125	185.922	6.18593	20	Multiple sclerosis	green	3		M	55	54500
54501	129.99	105.252	106.615	94.5194	202.94	222.566	230.369	234.935	207.983	1.30666	20	Multiple sclerosis	green	3		F	60	54501
54502	45.5768	38.1468	37.3223	37.4491	49.6049	49.6517	50.202	55.1074	48.5044	0.742435	20	Multiple sclerosis	green	3		F	80	54502
54503	127.461	91.0772	94.2579	65.0887	166.722	163.553	178.296	198.482	170.511	4.52503	20	Multiple sclerosis	green	3		F	55	54503
54504	158.351	122.477	120.856	109.568	216.317	216.483	208.435	259.613	207.214	1.44406	20	Multiple sclerosis	green	3	Not specified	M	60	54504
54505	31.2912	25.1697	26.2308	20.5276	27.2875	27.1795	28.2931	30.0032	28.5033	0.602307	20	Multiple sclerosis	green	3		M	60	54505
54506	1.41549	1.22713	1.3358	1.3358	1.43326	1.18583	1.4225	1.67481	1.25305	2.31	20	Multiple sclerosis	green	4	anti-CD20	F	35	54506
54507	110.604	68.2648	10.3034	6.86955	141.864	162.885	149.027	176.977	17.852	1.36405	20	Multiple sclerosis	green	3		F	55	54507
54508	140.9	118.182	123.006	118.697	184.304	198.777	206.699	206.365	200.702	1.25911	20	Multiple sclerosis	green	3		F	65	54508
54509	128.103	109.617	105.32	91.4309	225.028	220.365	226.17	244.966	192.956	1.67412	20	Multiple sclerosis	green	3		F	50	54509
54510	130.544	109.105	107.464	94.8116	218.534	220.682	226.628	240.217	210.94	2.45889	20	Multiple sclerosis	green	3		F	60	54510
54511	148.438	119.238	114.064	83.2589	203.018	206.794	210.024	235.662	188.609	1.92196	20	Multiple sclerosis	green	3		F	55	54511
54512	177.66	127.713	123.897	96.9814	285.244	266.373	290.732	332.835	258.78	1.4511	20	Multiple sclerosis	green	3		F	75	54512
54513	174.312	132.357	127.291	100.963	194.8	185.868	197.071	239.059	175.775	4.139	20	Multiple sclerosis	green	3		M	70	54513
54514	167.62	133.703	132.294	110.103	235.518	246.503	246.995	279.749	241.939	1.67118	20	Multiple sclerosis	green	3		F	50	54514
54515	175.64	136.774	132.999	102.178	244.223	247.864	264.336	287.756	239.516	1.87776	20	Multiple sclerosis	green	3		M	60	54515
54516	29.1768	18.3337	19.3173	11.1921	28.2265	34.2134	35.2825	39.2026	30.8873	1.24233	20	Multiple sclerosis	green	4	anti-CD20	F	60	54516
54517	1.4307	1.2003	1.62865	1.15945	1.30336	1.28803	1.2546	1.44567	1.32983	10.7429	20	Multiple sclerosis	green	4	Fingolimod	M	65	54517
54518	147.715	117.284	119.269	108.503	251.65	271.993	268.714	281.524	263.231	1.73732	20	Multiple sclerosis	green	3		F	35	54518
54519	10.7422	5.23324	4.18067	2.48664	10.0036	9.64061	9.09329	12.9234	6.17226	4.59942	20	control sample convalescent plasma blood donor 2021	green	unknown				54519
54520	1.09215	1.22603	1.21804	1.47465	1.15354	1.13755	1.1962	1.3668	1.2815	2.79564	20	Control sample, negative	green	na				54520
54521	67.5236	59.417	57.4397	43.8958	128.381	137.115	163.439	148.718	149.341	1.19753	20	Kidney transplant recipient	green	3	Tacrolimus	F	50	54521
54522	1.27284	1.21303	1.36343	1.20342	1.33261	1.45359	1.82583	1.8373	1.39469	1.06194	20	Kidney transplant recipient	green	3		F	70	54522
54523	156.46	103.937	111.147	76.0399	267.905	218.047	245.384	331.04	248.899	1.69428	20	Kidney transplant recipient	green	3	Steroid/Mycophenolic acid	M	60	54523
54524	1.53377	1.49398	1.29704	1.3017	2.3097	2.10702	2.38766	2.64493	2.35259	1.29313	20	Kidney transplant recipient	green	3	Not specified	F	70	54524
54525	187.74	117.507	117.411	89.3176	262.908	175.121	222.509	319.738	211.343	1.87378	20	Kidney transplant recipient	green	4	Tacrolimus	M	65	54525
54526	1.2675	1.2063	1.1931	1.2811	1.19612	1.35472	1.25939	1.36581	1.41013	1.11691	20	Kidney transplant recipient	green	4	Tacrolimus	M	75	54526
54527	93.3339	48.3789	64.8039	42.4761	148.234	103.285	118.444	185.221	128.518	1.89108	20	Kidney transplant recipient	green	3	Tacrolimus	M	75	54527
54528	3.83402	2.26759	2.66867	1.54187	4.27439	4.0237	4.17207	5.39145	3.91627	1.8721	20	Kidney transplant recipient	green	3	Tacrolimus	M	75	54528
54529	192.932	144.239	141.783	112.973	295.038	290.387	322.338	356.108	301.307	1.47151	20	Multiple sclerosis	green	3	Alpha 4 beta 1 antagonist	F	50	54529
54530	160.304	133.952	133.168	105.196	288.782	295.526	283.055	323.147	275.186	1.84752	20	Multiple sclerosis	green	3	cd52	F	55	54530
54531	1.41765	1.0434	1.22565	1.08059	1.0417	1.18888	1.2968	1.36426	1.20686	1.12411	5	Healthy	red	unknown		M	60	54531
54532	184.021	162.154	163.053	139.089	363.364	422.396	461.14	434.007	423.252	1.76185	20	Healthy	green	2		M	60	54532
54533	25.074	19.7387	22.0654	11.856	36.377	44.6377	46.6509	48.4095	45.8179	1.87641	20	Healthy	green	2		M	60	54533
54534	134.795	120.144	117.259	102.021	192.849	222.563	223.255	233.095	208.686	1.65347	20	Healthy	green	3		M	60	54534
54535	37.9355	14.0988	20.5461	11.0022	35.0645	25.5265	24.8548	52.2599	25.4593	9.33862	20	serum standard	green	3				54535
54536	130.463	104.555	106.477	106.554	185.34	211.712	212.589	220.69	198.842	1.67216	20	Healthy	green	3		M	60	54536
54537	134.482	121.42	112.903	101.368	196.197	204.226	212.91	221.332	197.639	1.56256	20	Healthy	green	3		M	60	54537
54538	129.324	112.57	105.389	95.3523	208.84	234.056	237.285	237.631	219.757	1.68093	20	Healthy	green	3		M	60	54538
54539	145.121	125.569	122.267	102.889	227.107	248.801	246.303	261.751	232.603	1.67219	20	Healthy	green	3		M	60	54539
54540	139.917	118.322	116.989	100.293	202.516	224.73	226.955	229.435	207.112	1.65657	20	Healthy	green	3		M	60	54540
54541	1.15235	0.948652	1.04636	0.990587	1.49871	1.46849	1.49871	1.72036	1.35622	1.26247	20	Control sample, negative, no serum	green	na				54541
54542	1.0256	1.28992	1.25217	1.26861	1.1811	1.40136	1.38573	1.42828	1.39333	1.13965	20	Control sample, negative, no serum	green	na				54542
54544	1.34059	1.16562	1.10033	1.08408	1.50941	1.66293	1.45358	1.76571	1.50243	1.20237	20	control sample convalescent plasma blood donor 2021	green	unknown				54544
54545	142.134	130.835	106.631	99.6726	207.26	227.707	229.206	228.564	205.44	3.084	20	Kidney transplant recipient	green	3	Tacrolimus	F	40	54545
54546	166.276	148.307	113.735	115.695	242.132	268.392	281.272	272.685	225.224	2.00846	20	Kidney transplant recipient	green	3	Not specified	F	65	54546
54547	11.6755	7.39531	7.84855	4.89105	15.9691	14.5102	16.1852	17.59	14.3211	10.2146	20	Kidney transplant recipient	green	3	Not specified	M	65	54547
54548	1.84102	1.54169	1.92107	1.26728	2.20623	1.99901	2.37079	2.5967	2.56887	1.95662	20	Kidney transplant recipient	green	4	Tacrolimus	M	65	54548
54549	1.34602	1.2714	1.38335	1.66666	1.34981	1.51256	1.58937	1.68003	1.77976	2.41923	20	Kidney transplant recipient	green	4	Not specified	M	80	54549
54550	5.4637	2.41408	3.14017	2.1029	6.22157	3.24711	4.30414	7.08197	4.23041	1.56796	20	Kidney transplant recipient	green	4	Not specified	M	75	54550
54551	176.888	124.274	137.927	84.5816	290.164	239.175	284.011	339.951	294.266	1.50033	20	Kidney transplant recipient	green	3	Not specified	M	70	54551
54552	39.416	23.0851	26.1656	12.0545	38.9152	29.1949	35.6323	49.1488	38.6265	10.8771	20	Kidney transplant recipient	green	3	Tacrolimus	M	45	54552
54553	1.36504	1.29335	1.39579	1.88088	1.15431	1.0823	1.19751	1.35067	1.47265	1.2551	20	Kidney transplant recipient	green	3	Not specified	F	50	54553
54554	163.587	132.98	125.111	87.6734	234.385	214.155	225.911	260.64	218.514	1.50943	20	Immunosuppressive therapy or immunodeficiency	green	3		M	60	54554
54555	11.638	6.97916	5.75316	3.69345	12.3373	13.0381	13.5388	15.4772	8.65265	1.19133	20	Kidney transplant recipient	green	3	Not specified	M	70	54555
54556	1.16632	0.767869	0.991306	1.09783	1.22137	1.12415	1.12257	1.1729	1.12758	2.46783	20	Kidney transplant recipient	green	4	Not specified	M	80	54556
54557	12.5786	7.23016	7.93075	3.00951	14.1535	15.39	15.4358	16.7983	13.0543	1.18711	20	Kidney transplant recipient	green	4	Not specified	M	75	54557
54558	2.0094	1.55426	1.65441	1.33634	2.30727	2.08523	2.28022	3.00562	2.28578	1.67083	20	Kidney transplant recipient	green	4	Tacrolimus	M	70	54558
54559	1.62119	1.27294	1.33448	1.16189	1.55648	1.47013	1.56311	1.57679	1.42536	1.72917	20	Kidney transplant recipient	green	4	Tacrolimus	M	65	54559
54560	1.0594	1.01901	1.04074	5.47598	1.01569	1.21303	1.08746	1.07849	1.32518	59.2059	20	Kidney transplant recipient	green	3	Not specified	F	80	54560
54561	2.30561	1.36279	1.32894	1.34613	2.45431	2.64684	2.40788	3.19902	1.48438	1.46983	20	Kidney transplant recipient	green	4	Tacrolimus	M	60	54561
54562	191.281	143.108	127.693	83.245	252.66	242.754	252.541	291.09	224.494	1.81372	20	Kidney transplant recipient	green	4	Not specified	F	50	54562
54563	26.8131	25.8959	28.9651	19.546	35.2436	42.498	55.7527	40.9754	53.7377	1.77216	20	Kidney transplant recipient	green	3	Not specified	M	75	54563
54564	13.8829	7.18579	7.33543	3.14505	16.4628	13.0662	14.7384	19.7549	11.9166	8.18558	20	Immunosuppressive therapy or immunodeficiency	green	4		F	60	54564
54565	133.966	120.796	123.99	103.153	211.561	213.065	227.035	248.139	228.41	1.4375	20	Multiple sclerosis	green	3		M	55	54565
54566	158.836	99.9938	87.6751	65.7896	215.663	182.281	203.947	249.927	179.383	3.76304	20	Multiple sclerosis	green	2 or more		F	40	54566
54570	1.28354	1.10439	1.26909	1.09859	1.31789	1.1378	1.27043	1.22565	1.36797	6.20443	20	Kidney transplant recipient	green	4	Tacrolimus	M	80	54570
54571	1.34375	1.4356	1.40556	1.28865	1.60315	1.41756	1.42336	1.68046	1.53355	1.66693	20	Kidney transplant recipient	green	4	Tacrolimus	F	80	54571
54572	144.461	69.8976	96.4216	74.5649	226.831	144.965	163.055	258.194	210.902	1.46819	20	Kidney transplant recipient	green	4	Tacrolimus	F	40	54572
54573	1.12873	1.00857	1.15018	1.76363	1.38131	1.20851	1.14525	1.34403	1.18003	3.20758	20	Kidney transplant recipient	green	3	Tacrolimus	F	55	54573
54574	121.563	104.429	105.5	79.766	180.298	188.7	190.519	174.266	177.681	3.22347	20	Kidney transplant recipient	green	3	Not specified	M	75	54574
54575	39.8051	39.8942	39.6567	34.1954	40.3935	43.6759	65.7006	47.3592	62.1676	1.77629	20	Kidney transplant recipient	green	4	Not specified	F	65	54575
54576	46.3428	20.8698	11.9951	7.7736	41.7171	20.8928	35.2636	56.0213	18.8969	1.43614	20	Kidney transplant recipient	green	4	Tacrolimus	F	55	54576
54577	1.04281	1.10403	0.970528	1.43076	1.32705	1.20169	1.17232	1.23637	1.26259	3.14218	20	Kidney transplant recipient	green	4	Not specified	M	80	54577
54578	1.19718	1.02071	1.09225	1.05542	1.22206	1.15574	1.14077	1.28452	1.15275	3.4887	20	Multiple sclerosis	green	3		M	45	54578
54580	1.84509	1.27356	1.53042	1.13869	1.984	1.93128	1.94182	2.5503	1.63257	1.44103	20	control sample convalescent plasma blood donor 2021	green	unknown				54580
54581	109.11	81.9493	65.0026	44.864	144.313	189.238	173.154	180.585	132.611	1.29865	20	Kidney transplant recipient	green	4	Tacrolimus	F	80	54581
54582	9.54367	8.7088	9.5064	8.00314	13.1404	13.7587	17.4683	16.0772	16.6955	1.378	20	Kidney transplant recipient	green	3	Not specified	F	75	54582
54583	0.914035	0.952901	0.884121	1.24668	1.06419	1.15804	1.18769	0.999096	1.25251	2.26725	20	Kidney transplant recipient	green	3	Not specified	M	70	54583
54584	7.06703	2.55327	3.10373	1.53185	7.26867	3.78707	4.75171	8.99609	2.81253	1.59277	20	Kidney transplant recipient	green	3	Not specified	F	80	54584
54585	1.08812	0.951601	0.995046	0.995046	1.14151	1.09489	1.07961	1.14648	1.22076	1.38918	20	Kidney transplant recipient	green	2 or more		F	85	54585
54586	6.22476	3.70494	3.3964	1.93079	6.76007	7.09973	8.08745	8.1545	5.45279	1.34324	20	Kidney transplant recipient	green	4	Tacrolimus	M	55	54586
54587	165.468	103.932	95.1244	60.8333	255.424	207.342	235.454	284.426	208.359	1.92815	20	Kidney transplant recipient	green	4	Tacrolimus	M	70	54587
54588	120.988	68.2716	80.7968	55.3334	173.482	141.694	142.407	202.846	166.925	1.17105	20	Kidney transplant recipient	green	4	Not specified	F	80	54588
54589	165.38	155.594	137.654	123.736	241.459	274.354	306.046	286.696	276.759	1.30903	20	Kidney transplant recipient	green	4	Tacrolimus	F	55	54589
54590	174.393	126.597	124.248	57.78	220.827	213.907	232.498	250.16	226.817	2.10602	20	Immunosuppressive therapy or immunodeficiency	green	3		F	50	54590
54591	1.10938	1.04786	1.14015	1.06837	1.43074	1.15059	1.31114	1.31868	1.33469	0.947464	20	Kidney transplant recipient	green	unknown	Tacrolimus	M	55	54591
54592	1.05425	0.837249	1.04185	1.01628	1.09357	1.23913	1.08317	0.964344	1	1.29409	20	Kidney transplant recipient	green	4	Tacrolimus	M	70	54592
54593	4.34986	3.37579	4.62069	2.53951	4.32847	5.54253	6.19438	5.03329	6.54067	1.41295	20	Kidney transplant recipient	green	4		M	65	54593
54594	1.46053	1.47948	1.78401	1.35637	2.11978	2.17718	2.43445	2.3409	2.55138	1.48958	20	Kidney transplant recipient	green	3	Tacrolimus	M	70	54594
54595	105.121	51.5408	42.4832	23.794	128.078	74.1243	104.698	163.02	71.6193	1.2352	20	Kidney transplant recipient	green	4	Tacrolimus	M	50	54595
54596	25.74	16.515	13.44	4.54553	32.9305	35.9953	40.6993	39.2738	29.2243	2.21166	20	Kidney transplant recipient	green	4	Tacrolimus	F	40	54596
54597	2.0161	1.51995	1.78203	2.93754	2.14503	2.04231	2.49695	2.39716	2.31954	1.12793	20	Kidney transplant recipient	green	3	Tacrolimus	M	70	54597
54598	0.923275	1.00852	1.22001	1.07675	1.16027	1.35109	1.2366	1.54984	1.31408	1.28076	20	Kidney transplant recipient	green	4	Not specified	F	70	54598
54599	20.7761	14.4239	19.7746	8.67252	21.121	19.6476	25.4009	24.2082	30.8736	1.22765	20	Kidney transplant recipient	green	4	Tacrolimus	M	55	54599
54600	184.691	160.323	143.029	113.656	245.818	253.676	275.145	272.218	247.924	1.77789	20	Immunosuppressive therapy or immunodeficiency	green	3		F	70	54600
54601	165.892	132.714	113.949	105.743	298.011	285.9	309.573	345.78	278.515	1.91431	20	Multiple sclerosis	green	3		F	40	54601
54602	115.89	103.058	90.905	80.2316	201.91	222.679	225.546	229.804	204.517	1.36497	20	Multiple sclerosis	green	3		F	65	54602
54606	75.0084	28.4481	38.847	26.4354	92.2612	52.1989	62.6661	120.606	78.7142	1.56139	20	Kidney transplant recipient	green	4	Tacrolimus	M	70	54606
54607	35.8403	22.9217	22.9217	13.1286	21.9686	23.3933	24.041	25.1808	19.9997	0.777953	20	Kidney transplant recipient	green	4	Tacrolimus	M	80	54607
54608	7.10763	2.88695	3.64606	2.12783	6.34094	5.52868	5.51856	8.22244	4.86065	1.00605	20	Kidney transplant recipient	green	4	Tacrolimus	M	35	54608
54609	187.641	161.104	145.524	116.249	252.265	249.097	267.311	289.413	253.56	1.21058	20	Kidney transplant recipient	green	4	Not specified	F	75	54609
54610	0.974728	0.887888	1	1	0.933465	1.17299	1.03801	1.03992	1.09313	1.19959	20	Kidney transplant recipient	green	4	Tacrolimus	F	45	54610
54611	182.368	161.474	134.442	120.534	256.834	250.411	264.912	289.805	233.968	2.01816	20	Immunosuppressive therapy or immunodeficiency	green	3		F	25	54611
54612	1.14052	1.14229	0.995991	0.901651	1.41967	1.29142	1.41756	1.2766	1.37115	1.30158	20	Kidney transplant recipient	green	4	Not specified	F	65	54612
54613	1.14918	1.05869	1.28459	1.23479	1.32676	1.13953	1.30053	1.25625	1.25758	2.52054	20	Immunosuppressive therapy or immunodeficiency	green	3		M	45	54613
54614	1.26231	1.21977	1.50779	1.22632	1.70227	1.39919	1.44354	1.53224	1.39919	1.55443	20	Multiple sclerosis	green	3		F	55	54614
54615	26.0246	14.872	10.4281	5.00137	26.8579	28.5809	26.6796	36.6021	15.3906	10.6571	20	control sample convalescent plasma blood donor 2021	green	unknown				54615
54616	1.28236	1.22612	1.11436	1.01039	1.38587	1.33266	1.20742	1.42579	1.39475	1	20	control sample convalescent plasma blood donor 2021	green	unknown				54616
54617	1.05117	1.00179	0.975644	1.11371	0.984882	1.04313	1.03293	1.1487	1.09408	2.04057	20	Kidney transplant recipient	green	2 or more	Tacrolimus	F	65	54617
54618	3.19139	1.71129	2.19958	2.05134	3.49444	2.30127	2.79116	4.46451	3.18264	9.92111	20	Kidney transplant recipient	green	3	Tacrolimus	M	50	54618
54619	22.3722	11.604	12.6461	6.3241	24.6878	25.9795	25.812	33.4425	21.6021	5.29941	20	Kidney transplant recipient	green	4	Tacrolimus	F	75	54619
54620	1.24349	1.1201	1.32333	1.03879	1.20452	1.33901	1.31926	1.49661	1.34407	2.1072	20	Kidney transplant recipient	green	3	Tacrolimus	M	55	54620
54621	1.44685	1.33768	1.60458	1.69433	1.44424	1.17601	1.32969	1.2549	1.48171	2.04213	20	Kidney transplant recipient	green	4	Tacrolimus	M	80	54621
54622	9.02783	5.23338	6.87296	3.93214	9.0535	9.12422	9.19493	13.1195	9.28922	1.28915	20	Kidney transplant recipient	green	4	Not specified	F	70	54622
54623	176.542	112.678	116.441	79.1329	238.578	209.557	241.953	311.692	227.667	1.34027	20	Kidney transplant recipient	green	3	Tacrolimus	F	70	54623
54624	177.171	125.456	112.438	102.006	174.65	188.946	190.184	218.405	153.236	1.17682	20	Kidney transplant recipient	green	4	Not specified	M	75	54624
54625	53.9111	32.3475	30.6614	18.5835	72.1079	66.3636	66.7415	89.7941	60.317	1.15828	20	Immunosuppressive therapy or immunodeficiency	green	3		M	50	54625
54626	169.512	127.107	117.539	100.468	207.073	211.921	244.881	261.362	224.863	5.33339	20	Immunosuppressive therapy or immunodeficiency	green	3		M	40	54626
54627	163.038	87.1783	99.7281	68.9138	167.449	138.305	149.432	218.761	166.036	1.01698	20	Kidney transplant recipient	green	3		M	60	54627
54628	164.824	131.816	118.032	101.274	185.037	220.479	237.252	240.275	204.18	1.13358	20	Kidney transplant recipient	green	4	Tacrolimus	M	40	54628
54629	124.157	124.859	59.9753	29.5793	141.947	222.911	252.885	181.682	105.542	22.8171	20	Kidney transplant recipient	green	4	Tacrolimus	M	75	54629
54630	1.19953	1.35056	1.33256	1.15922	1.42322	1.2629	1.44337	1.48568	1.3782	1.45343	20	Kidney transplant recipient	green	3	Tacrolimus	M	40	54630
54631	118.338	101.183	105.55	49.4074	127.238	163.868	190.695	157.835	173.188	5.69819	20	Kidney transplant recipient	green	3	Tacrolimus	F	65	54631
54632	30.763	20.9443	29.5729	15.8632	28.8447	41.034	38.5496	42.7421	40.9564	1.23107	20	Kidney transplant recipient	green	4	Tacrolimus	F	75	54632
54633	30.3409	22.5993	20.9254	13.2187	41.7564	34.4606	50.5861	52.382	39.312	1.5587	20	Kidney transplant recipient	green	3	Not specified	M	75	54633
54634	11.0971	6.55933	7.69971	3.70838	13.8522	16.075	16.4169	19.6998	14.3081	1.44645	20	Kidney transplant recipient	green	3	Tacrolimus	M	25	54634
54635	1.18139	1.15348	1.22422	0.886031	1.0907	1.06991	1.2764	1.18139	1.25698	1.38799	20	Kidney transplant recipient	green	3	Tacrolimus	F	75	54635
54636	4.29741	1.80671	1.96587	1.38898	4.26938	3.34109	3.60165	5.5804	2.58107	5.5804	20	Immunosuppressive therapy or immunodeficiency	green	4		M	55	54636
54637	264.517	185.09	172.592	116.611	285.122	301.261	297.227	354.346	253.161	1.51753	20	Multiple sclerosis	green	4	anti-CD20	F	50	54637
54638	192.357	159.371	152.879	106.447	224.27	269.192	281.897	262.216	257.962	1.2212	20	Multiple sclerosis	green	3		F	50	54638
54642	1.20995	0.960886	1.25678	0.98744	1.2543	1.21161	1.34819	1.58683	1.46668	2.38883	20	Kidney transplant recipient	green	4	Tacrolimus	M	85	54642
54643	8.85479	3.5435	5.19785	3.52899	9.14074	5.29304	7.08863	12.6357	6.6718	1.69727	20	Kidney transplant recipient	green	3	Tacrolimus	F	50	54643
54644	3.95926	1.57636	1.71114	1.32688	4.55727	2.69103	3.25337	7.15889	2.63833	2.37473	20	Kidney transplant recipient	green	4	Tacrolimus	F	70	54644
54645	143.553	132.24	126.004	92.7439	188.672	232.754	244.046	235.086	224.688	1.81912	20	Kidney transplant recipient	green	4	Tacrolimus	M	30	54645
54646	1.05449	1.13015	1.14348	1.14992	1.30063	1.52081	1.65523	1.52081	1.50303	1.95965	20	Kidney transplant recipient	green	3	Tacrolimus	M	75	54646
54647	75.6666	47.0528	44.4962	24.4862	77.7514	105.966	99.9152	108.64	74.3037	1.32494	20	Kidney transplant recipient	green	3	Tacrolimus	M	55	54647
54648	1.33434	1.04882	1.12468	1.26352	1.10422	1.20507	1.30031	1.32851	1.22834	2.39671	20	Kidney transplant recipient	green	3		M	70	54648
54649	67.9697	34.3654	33.5374	23.394	75.6184	65.6585	70.6384	100.387	58.3196	7.4719	20	Immunosuppressive therapy or immunodeficiency	green	3		F	75	54649
54650	206.854	152.81	147.275	104.156	196.473	215.49	236.492	245.777	204.02	1.51869	20	Multiple sclerosis	green	3		F	60	54650
54652	1.23156	0.99835	1.27397	1.21036	1.19964	1.25288	1.1464	1.4392	1.19964	2.42739	20	control sample convalescent plasma blood donor 2021	green	unknown				54652
54653	174.712	132.499	116.059	106.13	192.948	228.558	207.329	244.395	196.372	1.64201	20	Kidney transplant recipient	green	3	Tacrolimus	M	60	54653
54654	216.758	163.656	165.064	135.762	232.425	217.684	255.629	291.862	268.372	1.32096	20	Kidney transplant recipient	green	3	Not specified	M	65	54654
54655	0.934786	0.760765	1.00542	1.01679	1.06359	1.09354	1.13719	1.0693	1.02078	1.81301	20	Kidney transplant recipient	green	4	Not specified	M	80	54655
54656	1.23013	1.08402	1.18631	2.80832	1.11509	1.18135	1.23274	1.27013	1.36018	1.25691	20	Kidney transplant recipient	green	4	Not specified	F	70	54656
54657	1.28253	1.22878	1.28253	1.09973	1.26083	1.05646	1.05646	1.22211	1.3175	1.3476	20	Kidney transplant recipient	green	4	Tacrolimus	F	80	54657
54658	14.8459	11.706	12.077	1.42984	12.7725	20.9533	20.9533	18.1138	16.8092	27.2617	20	Kidney transplant recipient	green	4	Not specified	M	90	54658
54659	1.06157	0.818752	1.03694	1.11758	1.14673	1.20408	1.06504	1.13535	1.13227	1.10204	20	Kidney transplant recipient	green	4	Tacrolimus	F	60	54659
54660	1.28712	1.16623	1.20534	1.06233	1.31123	1.1197	1.185	1.78631	1.29528	1.98617	20	Kidney transplant recipient	green	4	Tacrolimus	F	75	54660
54661	227.371	161.54	149.59	131.985	213.364	228.329	229.855	280.635	214.309	1.42498	20	Immunosuppressive therapy or immunodeficiency	green	3		F	40	54661
54662	203.602	144.126	126.753	103.264	222.112	226.675	231.852	271.969	209.715	1.95769	20	Immunosuppressive therapy or immunodeficiency	green	3		F	20	54662
54663	124.527	100.291	92.3814	86.1957	170.03	221.768	230.635	239.606	210.607	1.98351	20	Kidney transplant recipient	green	3		F	75	54663
54664	3.24543	2.33802	3.01811	1.81168	3.23592	2.96213	3.29582	4.28401	3.53538	1.15472	20	Kidney transplant recipient	green	3	Tacrolimus	F	35	54664
54665	1.87994	1.63171	1.97348	1.25395	2.19243	1.66568	3.04185	2.4941	2.7224	1.26939	20	Kidney transplant recipient	green	4	Tacrolimus	M	50	54665
54666	356.659	341.783	269.039	3.19574	350.625	551.555	534.57	538.769	368.637	1.60493	20	Kidney transplant recipient	green	3	Tacrolimus	M	70	54666
54667	7.71836	7.1533	8.41981	4.60079	7.59006	10.2404	11.9867	10.5828	10.9047	1.2211	20	Kidney transplant recipient	green	4	Not specified	M	50	54667
54668	196.551	152.68	148.139	106.78	267.673	268.591	299.996	338.287	280.07	1.51652	20	Kidney transplant recipient	green	3	Not specified	M	30	54668
54669	33.2156	2.12942	3.92222	1.65929	21.9211	9.3307	4.20825	51.3617	6.23027	7.17389	20	Kidney transplant recipient	green	V1	Tacrolimus	M	80	54669
54670	1.78199	1.61033	1.60343	1.55223	1.39223	1.37901	1.39481	1.66958	1.51861	1.30197	20	Kidney transplant recipient	green	4	Not specified	F	75	54670
54671	177.129	130.889	116.866	83.0068	182.281	187.067	228.732	244.552	185.102	2.81281	20	Immunosuppressive therapy or immunodeficiency	green	3		F	50	54671
54672	198.815	140.611	138.569	107.628	206.452	213.076	223.381	245.976	206.894	6.23269	20	Immunosuppressive therapy or immunodeficiency	green	3		M	20	54672
54673	212.406	164.673	172.646	145.644	242.473	253.195	269.134	310.307	256.333	1.97837	20	Multiple sclerosis	green	3		M	65	54673
54674	149.975	100.982	115.767	93.5414	176.285	176.992	177.306	218.627	192.625	1.18938	20	Multiple sclerosis	green	3		F	65	54674
54678	84.4324	56.2267	54.2718	41.9842	59.8491	60.8379	65.938	75.93	59.2246	1.17546	20	Kidney transplant recipient	green	3	Not specified	M	80	54678
54679	1.10545	1.05354	1.19954	1.02433	1.1098	1.13893	1.21471	1.341	1.10774	2.24059	20	Kidney transplant recipient	green	4	Tacrolimus	M	85	54679
54680	1.72004	1.63329	2.03233	1.3817	1.69435	2.30641	2.81845	2.55328	2.79605	1.41833	20	Kidney transplant recipient	green	4	Not specified	M	80	54680
54681	11.6185	9.62384	9.3305	4.05062	9.38621	12.0616	13.9137	13.2758	11.4236	1.42187	20	Kidney transplant recipient	green	4	Tacrolimus	M	75	54681
54682	1.14882	1.20259	1.10982	1.00404	1	1.19959	1.33266	1.38104	1.21623	1.29717	20	Kidney transplant recipient	green	4	Tacrolimus	M	70	54682
54683	1.38372	0.951169	1.23877	1.19481	1.27763	1.308	1.25485	1.62494	1.21691	1.21691	20	Kidney transplant recipient	green	4	Tacrolimus	M	70	54683
54684	124.811	94.022	88.1645	64.5845	142.626	158.398	170.354	188.003	152.79	13.8764	20	Kidney transplant recipient	green	3	Tacrolimus	M	55	54684
54685	1.14165	1.07567	1.06821	0.984204	1.73982	1.54113	1.57494	1.71699	1.89778	3.21734	20	Immunosuppressive therapy or immunodeficiency	green	3		F	40	54685
54686	142.491	125.803	116.661	104.278	139.1	167.878	165.913	163.57	169.532	1.74674	20	Multiple sclerosis	green	3		F	65	54686
54687	51.4733	27.0123	25.3768	16.237	64.988	59.9534	59.3747	82.4063	44.2132	6.94598	20	Immunosuppressive therapy or immunodeficiency	green	3		F	50	54687
54690	4.32383	4.5256	8.00783	1.43393	3.79704	5.4188	9.25978	4.40109	10.1134	2.02427	20	Kidney transplant recipient	green	3	Tacrolimus	F	65	54690
54691	170.171	115.598	107.97	106.55	256.084	230.345	227.118	315.783	220.588	5.39044	20	Kidney transplant recipient	green	3	Not specified	M	70	54691
54692	1.0015	1.00886	1.10786	0.960988	1.38888	1.225	1.34894	1.37176	1.42069	1.77125	20	Kidney transplant recipient	green	4	Tacrolimus	M	55	54692
54693	209.286	159.319	171.371	124.543	282.214	252.378	306.779	310.256	310.929	3.84033	20	Kidney transplant recipient	green	4	Not specified	F	35	54693
54694	3.21461	2.29185	3.03978	2.23898	3.87023	3.53255	3.63488	4.68371	3.90531	1.65781	20	Kidney transplant recipient	green	4	Not specified	M	50	54694
54695	2.55568	2.0049	2.52836	1.55882	3.40927	4.89224	4.6197	4.68382	3.98041	2.16679	20	Kidney transplant recipient	green	4	Tacrolimus	M	70	54695
54696	26.4976	22.4845	24.7646	14.2987	39.4414	48.0185	53.7099	49.8622	51.1448	1.76599	20	Kidney transplant recipient	green	4	Not specified	M	75	54696
54697	1.66523	1.196	1.36529	1.24622	2.1973	1.56804	1.77918	2.39242	2.05096	1.71327	20	Kidney transplant recipient	green	4	Tacrolimus	M	65	54697
54698	164.183	129.234	121.775	105.014	279.802	261.278	292.62	323.085	274.096	1.54872	20	Multiple sclerosis	green	3		M	55	54698
54699	1.19925	0.97907	1.21752	0.929634	1.34737	1.21283	1.32583	1.37965	1.21462	1.19669	20	control sample convalescent plasma blood donor 2021	green	unknown				54699
54700	4.40199	2.16121	1.99379	1.52616	4.8969	4.12644	4.37318	6.06521	3.14447	2.42266	20	control sample convalescent plasma blood donor 2021	green	unknown				54700
54701	134.913	98.3365	102.071	81.0058	208.187	199.79	225.493	239.881	227.951	1.22016	20	Kidney transplant recipient	green	3	Not specified	M	55	54701
54702	34.7554	25.2271	22.8701	14.6708	47.1852	31.4338	54.4551	61.6894	42.303	1.58445	20	Kidney transplant recipient	green	4	Tacrolimus	F	70	54702
54703	200.688	169.907	131.738	107.12	253.285	277.322	283.577	297.999	227.105	1.57631	20	Kidney transplant recipient	green	3		F	75	54703
54704	75.0765	67.6678	70.4461	58.407	105.718	126.628	138.192	123.63	133.753	1.25336	20	Kidney transplant recipient	green	4	Not specified	F	65	54704
54705	1.01601	1.16794	1.15352	1.11739	1.30871	1.37835	1.44327	1.49075	1.50027	4.40591	20	Kidney transplant recipient	green	4	Not specified	F	75	54705
54706	166.297	105.52	92.1744	55.5453	231.23	201.738	217.938	280.614	166.154	1.52447	20	Kidney transplant recipient	green	4	Not specified	F	65	54706
54707	4.26928	3.63716	4.74338	3.4475	6.30463	5.26686	7.81591	7.59426	8.06527	1.5726	20	Kidney transplant recipient	green	3	Not specified	M	85	54707
54708	1.2589	0.909536	1.30727	1.2578	1.18016	1.16204	1.12981	1.16204	1.05849	1.95943	20	Kidney transplant recipient	green	3	Not specified	M	80	54708
54709	85.074	45.1898	44.9298	31.7564	75.6332	51.5879	60.2214	96.2537	53.8711	1.17125	20	Kidney transplant recipient	green	3	Tacrolimus	M	45	54709
54710	217.284	162.932	155.24	122.552	275.942	278.182	299.4	335.971	270.291	1.87819	20	Immunosuppressive therapy or immunodeficiency	green	3		F	45	54710
54711	118.346	89.9576	85.5257	63.2464	140.309	139.641	165.429	172.975	150.243	0.835604	20	Kidney transplant recipient	green	4	Not specified	M	70	54711
54712	1.08976	1.12657	1.11764	1.20689	1.04523	1.15825	0.975668	1.11092	1.12783	1.13059	20	Kidney transplant recipient	green	3	Not specified	M	65	54712
54713	1.24278	1.27672	1.30572	1.1787	1.18751	1.20074	1.42461	1.27219	1.32663	1.03628	20	Kidney transplant recipient	green	4	Tacrolimus	M	45	54713
54714	60.7683	38.0273	39.9845	31.6897	40.6267	32.7259	38.2892	52.3143	36.3257	0.929877	20	Kidney transplant recipient	green	3	Tacrolimus	M	75	54714
54715	62.009	42.561	25.3129	14.0183	74.9818	90.5842	96.5512	49.5973	45.4889	1.74671	20	Kidney transplant recipient	green	4	Tacrolimus	M	50	54715
54716	1.16041	1.14216	1.11177	1.43859	1.84215	1.50421	1.72948	1.79457	1.84751	2.34099	20	Kidney transplant recipient	green	4	Tacrolimus	F	40	54716
54717	62.2239	50.9627	62.3427	39.4877	88.7983	80.218	118.979	110.299	121.074	1.36165	20	Kidney transplant recipient	green	3	Not specified	M	75	54717
54718	1.11897	0.941568	1.26292	1.16758	1.75033	1.84231	1.62492	1.53572	1.69779	1.78098	20	Kidney transplant recipient	green	4	Tacrolimus	M	70	54718
54719	0.838475	0.931382	1.08033	0.998933	1.27589	1.23346	1.29905	1.27589	1.25892	5.85977	20	Kidney transplant recipient	green	4	Not specified	F	65	54719
54720	63.5192	49.1346	51.6519	36.548	87.9536	99.3574	106.912	113.327	100.64	3.70838	20	Immunosuppressive therapy or immunodeficiency	green	3		F	70	54720
54721	1.12392	1.16572	1.29276	1.31421	1.15019	1.25268	1.2951	1.31631	1.48593	2.42499	20	Multiple sclerosis	green	3		M	55	54721
54722	4.59974	3.49925	4.41462	6.4202	4.36511	5.82433	6.57182	6.81187	5.60324	82.9852	20	Multiple sclerosis	green	3		F	40	54722
54726	51.197	46.571	45.7691	38.3365	86.8132	94.8671	110.048	103.206	101.638	3.02417	20	Kidney transplant recipient	green	4	Not specified	M	80	54726
54727	0.992775	0.902408	0.984527	0.940177	1.15756	1.1736	1.14443	1.2242	1.19366	1.21702	20	Kidney transplant recipient	green	4	Tacrolimus	M	80	54727
54728	171.096	124.329	135.048	98.6854	250.327	237.641	269.883	303.923	263.435	1.4155	20	Kidney transplant recipient	green	4	Not specified	M	70	54728
54729	1.14693	1.42929	1.26851	1.30029	1.37832	1.29233	1.4213	1.4643	1.23279	1.48149	20	Kidney transplant recipient	green	3	Tacrolimus	F	60	54729
54730	91.5327	58.2927	56.5722	36.4767	137.487	120.34	131.564	167.883	118.002	1.95086	20	Kidney transplant recipient	green	3	Tacrolimus	F	50	54730
54731	8.72041	5.15514	6.39763	3.78835	11.0964	10.9011	10.9922	14.2884	11.8777	2.0763	20	Kidney transplant recipient	green	4	Not specified	M	75	54731
54732	1.35913	1.19951	1.26792	1.09155	1.24388	1.14444	1.12933	1.42127	1.11473	1.7021	20	Kidney transplant recipient	green	3	Not specified	M	80	54732
54733	6.33515	2.943	4.03869	1.9997	8.23616	5.57458	5.83451	9.73329	6.88873	2.1977	20	Immunosuppressive therapy or immunodeficiency	green	3		F	30	54733
54734	13.8316	6.16494	5.28455	2.79012	14.7092	13.0263	11.7824	21.9529	7.6118	18.9969	20	Multiple sclerosis	green	2 or more		F	45	54734
54735	42.647	22.7966	16.349	9.03833	48.4793	41.9429	43.2139	60.9165	24.5127	15.1621	20	control sample convalescent plasma blood donor 2021	green	unknown				54735
54736	2.16304	1.4237	1.53634	1.45051	2.12285	1.61132	1.47825	2.26147	1.43186	1.43665	20	control sample convalescent plasma blood donor 2021	green	unknown				54736
54737	31.7239	13.6832	20.7277	6.9179	32.2943	12.478	24.8918	45.9141	27.5742	9.54616	20	Kidney transplant recipient	green	4	Tacrolimus	F	55	54737
54738	60.8678	35.4459	29.3959	20.0216	77.3916	67.0573	67.8207	98.3539	55.3138	1.33272	20	Kidney transplant recipient	green	3		F	80	54738
54739	30.624	24.8498	26.2868	17.9782	42.1101	50.8265	50.7489	52.7663	44.8517	1.33256	20	Kidney transplant recipient	green	3		F	65	54739
54740	37.9197	14.7985	16.6089	10.7407	51.6337	31.6296	34.498	65.5517	32.777	1.37058	20	Kidney transplant recipient	green	3	Tacrolimus	F	40	54740
54741	112.954	36.2774	68.0346	61.2444	147.44	71.7626	76.4371	185.847	124.699	1.24728	20	Kidney transplant recipient	green	4	Tacrolimus	M	70	54741
54742	1.81121	1.26598	1.86853	1.53383	1.54203	1.7106	1.87387	1.96531	2.16325	3.5796	20	Kidney transplant recipient	green	4	Tacrolimus	M	65	54742
54743	1.80696	1.76025	2.26351	1.47994	3.48456	3.5695	4.00634	3.11445	3.66506	1.74325	20	Kidney transplant recipient	green	3	Tacrolimus	M	60	54743
54744	1.18801	1.10191	1.1517	0.967839	1.16519	1.15048	1.12103	1.10631	1.17992	44.2631	20	Kidney transplant recipient	green	4	Tacrolimus	F	80	54744
54745	148.964	88.5238	91.5173	71.9884	194.794	163.761	183.509	231.065	172.762	4.12178	20	Immunosuppressive therapy or immunodeficiency	green	3		M	60	54745
54746	97.3295	96.4208	88.9974	0.224108	195.736	195.001	211.641	209.818	194.031	1.58209	20	Immunosuppressive therapy or immunodeficiency	green	3		F	60	54746
54747	145.919	130.202	130.002	53.4133	198.947	245.594	225.873	243.332	213.83	1.64861	20	serum standard	green	3				54747
54748	137.995	121.294	117.708	102.827	213.695	237.092	234.167	249.083	219.349	1.54106	20	serum standard	green	3				54748
54749	168.026	146.309	127.815	104.854	240.017	243.799	251.41	274.1	236.284	1.60914	20	serum standard	green	3				54749
54750	173.894	151.335	139.025	115.693	269.422	265.413	305.438	313.01	264.268	1.44066	20	serum standard	green	3				54750
54751	169.14	129.714	122.065	94.1512	263.992	254.572	273.411	302.517	252.96	1.34204	20	serum standard	green	3				54751
54752	152.256	104.388	97.2475	70.6984	204.379	195.972	209.21	236.75	188.821	1.28405	20	serum standard	green	3				54752
54753	99.0739	64.8478	62.2716	46.0786	121.157	105.895	112.589	143.781	108.238	1.03732	20	serum standard	green	3				54753
54754	49.0389	31.2867	31.2867	19.7187	59.5047	54.0056	57.2486	68.3877	53.3006	1.10665	20	serum standard	green	3				54754
54755	22.108	13.3765	13.7076	8.81675	27.3564	22.9853	25.5586	33.1374	23.4788	1.17354	20	serum standard	green	3				54755
54756	9.00613	5.4002	6.4034	3.81765	9.69825	9.28136	9.68587	11.6919	8.53176	1.04245	20	serum standard	green	3				54756
54757	2.62016	1.98053	2.10008	1.15247	3.99933	3.77525	4.27922	4.71631	3.73287	1.21943	20	serum standard	green	3				54757
54758	1.49142	1.22668	1.3425	1.15104	1.7801	1.57448	1.72768	1.83451	1.67783	1.0628	20	serum standard	green	3				54758
54762	36.6075	24.1562	29.6674	21.4346	43.7131	48.3037	49.2352	58.9487	49.6787	1.25077	20	Kidney transplant recipient	green	4	Tacrolimus	M	50	54762
54763	161.476	134.146	128.409	86.1631	175.309	204.507	218.038	243.974	202.573	1.63898	20	Kidney transplant recipient	green	3	Tacrolimus	F	45	54763
54764	191.685	90.7704	105.989	91.526	237.838	129.604	173.936	324.007	195.203	1.48592	20	Kidney transplant recipient	green	4		F	75	54764
54765	77.7047	72.4305	70.1185	58.1974	63.4251	73.5158	77.7748	72.6146	66.6944	1.04544	20	Kidney transplant recipient	green	3		M	70	54765
54766	244.133	202.456	147.392	87.3594	260.667	335.577	342.427	346.92	254.378	1.92115	20	Kidney transplant recipient	green	2		M	50	54766
54767	10.0879	8.61946	11.2982	4.35937	8.53756	11.8204	14.5124	12.2363	15.1821	1.10029	20	Kidney transplant recipient	green	4	Tacrolimus	M	55	54767
54768	0.949283	0.929725	1.04343	1.13926	1.20465	1.16202	1.19413	1.41784	1.34718	1.18837	20	Kidney transplant recipient	green	3	Not specified	M	45	54768
54769	157.956	114.136	104.365	82.8447	183.544	178.741	196.822	224.98	174.833	2.151	20	Immunosuppressive therapy or immunodeficiency	green	3		F	50	54769
54770	124.802	93.3237	88.8736	58.3772	131.654	163.444	171.737	173.119	158.261	1.53053	20	Multiple sclerosis	green	3		F	45	54770
54771	24.8026	13.0558	9.30203	4.4838	28.0743	28.5179	29.3205	41.1494	16.6679	11.535	20	control sample convalescent plasma blood donor 2021	green	unknown				54771
54772	1.37787	1.07677	1.16764	1.11332	1.41329	1.43079	1.47628	1.6004	1.47515	0.981433	20	control sample convalescent plasma blood donor 2021	green	unknown				54772
54773	3.27065	2.22681	3.28729	1.67726	4.08811	4.3329	4.97313	4.87898	5.03276	1.66611	20	Kidney transplant recipient	green	3	Not specified	M	85	54773
54774	1.66074	1.07681	1.48262	2.08217	2.0431	1.08051	1.20262	2.75749	1.77377	2.25039	20	Kidney transplant recipient	green	3	Not specified	F	80	54774
54775	0.995402	0.967813	1.28976	1.0223	1.03188	1.11691	1.05604	1.13982	1.23038	1.31478	20	Kidney transplant recipient	green	4	Not specified	F	75	54775
54776	132.17	94.5094	88.2326	42.6368	149.871	177.663	192.133	202.124	169.165	1.57127	20	Kidney transplant recipient	green	3		M	60	54776
54777	56.6543	35.4098	39.0624	26.5393	63.6766	62.4974	71.3411	84.754	70.4567	1.19481	20	Kidney transplant recipient	green	4	Tacrolimus	M	75	54777
54778	191.704	173.076	162.937	137.235	243.59	314.027	341.979	315.58	300.161	2.01681	20	Kidney transplant recipient	green	2 or more	Tacrolimus	M	55	54778
54779	1.26806	0.98982	0.949919	0.932991	1.26069	1.34567	1.23519	1.50179	1.47268	1.21695	20	Kidney transplant recipient	green	4	Not specified	M	75	54779
54780	1.14546	1.07879	1.0853	1.23688	1.12315	1.25656	0.9497	1.28326	1.15227	3.56469	20	Kidney transplant recipient	green	4	Tacrolimus	F	80	54780
54781	169.285	102.577	124.944	82.2786	241.194	211.977	235.939	308.244	255.224	1.78821	20	Immunosuppressive therapy or immunodeficiency	green	3		F	50	54781
54782	195.315	118.471	130.039	78.8087	238.83	164.676	225.238	295.971	228.474	1.68113	20	Immunosuppressive therapy or immunodeficiency	green	3		F	80	54782
54783	79.6984	47.9089	54.5049	40.3707	122.277	79.6313	131.433	164.561	134.444	3.71227	20	Kidney transplant recipient	green	3	Tacrolimus	M	35	54783
54784	1.30999	1.22696	1.2664	1.26157	1.51674	1.26134	1.46327	1.318	1.38012	1.18327	20	Kidney transplant recipient	green	3	Not specified	F	35	54784
54785	1.05816	1.0641	1.25471	1.12879	1.3555	0.998629	1.17969	1.19141	1.22298	1.14015	20	Kidney transplant recipient	green	4	Tacrolimus	M	50	54785
54786	5.41198	3.37521	4.73709	2.02313	5.94467	5.35045	5.92767	7.47262	6.11442	1.58715	20	Kidney transplant recipient	green	4	Not specified	M	60	54786
54787	114.048	111.333	109.409	115.142	138.955	167.111	161.255	177.755	158.777	14.6138	20	Kidney transplant recipient	green	2 or more	Not specified	F	65	54787
54788	1.11368	0.959294	1.12632	1.19473	1.15474	1.17842	1.22061	1.13211	1.20415	2.00267	20	Kidney transplant recipient	green	4	Tacrolimus	F	65	54788
54789	7.26097	4.18884	4.97194	3.16478	7.07095	6.97477	8.72993	10.3529	7.86438	2.57483	20	Kidney transplant recipient	green	3		F	45	54789
54790	89.2927	71.3361	77.247	46.6177	114.709	150.965	147.892	147.619	138.606	1.56109	20	Kidney transplant recipient	green	4	Tacrolimus	M	70	54790
54791	0.899182	0.99189	1.01216	1.10398	1.2248	1.50107	1.06464	1.26693	1.18264	2.02554	20	Kidney transplant recipient	green	3	Not specified	F	70	54791
54792	41.4922	21.5999	24.0357	14.7255	37.9197	39.2026	38.7037	52.1743	36.4229	9.01114	20	Immunosuppressive therapy or immunodeficiency	green	3		F	75	54792
54793	1.05887	0.932728	1.13577	1.16817	1.38788	1.3948	1.74808	1.68573	1.54858	3.078	20	Multiple sclerosis	green	4	anti-CD20	F	50	54793
54794	220.622	137.955	143.082	103.916	256.734	239.213	251.288	323.097	250.834	1.20749	20	Multiple sclerosis	green	3		M	75	54794
54798	96.1438	49.6176	51.2858	29.8248	130.503	142.67	141.222	169.755	103.418	2.94729	20	Kidney transplant recipient	green	3	Tacrolimus	M	55	54798
54799	1.01018	0.857466	1.21383	1.03565	0.997737	1.01584	0.978553	0.977819	1.07215	1.41416	20	Kidney transplant recipient	green	4	Tacrolimus	F	75	54799
54800	183.418	171.1	147.173	128.839	265.653	312.293	324.281	346.051	302.58	1.93006	20	Kidney transplant recipient	green	4	Not specified	F	65	54800
54801	219.488	156.407	165.757	107.198	240.52	235.837	239.147	303.335	228.282	1.70765	20	Kidney transplant recipient	green	3	Tacrolimus	M	70	54801
54802	210.024	163.511	145.796	131.246	248.769	249.223	251.555	279.644	226.593	1.4224	20	Kidney transplant recipient	green	4	Tacrolimus	F	50	54802
54803	7.44745	5.01854	6.23183	3.80251	7.75562	7.23174	9.04788	10.4798	7.4862	1.17563	20	Kidney transplant recipient	green	4	Not specified	F	35	54803
54804	1.20044	1.03888	1.16433	1.40164	1.12473	1.06229	1.02716	1.12473	1.12385	1.84528	20	Kidney transplant recipient	green	4	Not specified	M	75	54804
54805	119.943	95.5841	101.409	70.1661	161.783	190.476	201.507	203.87	191.133	1.80103	20	Immunosuppressive therapy or immunodeficiency	green	3		M	45	54805
54806	190.775	118.195	139.826	111.391	218.845	197.267	197.866	278.917	219.944	1.35519	20	Multiple sclerosis	green	3		M	60	54806
54807	11.3104	5.2396	3.70537	2.25047	9.76297	9.13441	7.9882	12.3697	5.80669	4.14285	20	control sample convalescent plasma blood donor 2021	green	unknown				54807
54808	1.16368	1.07677	1.21109	0.987209	1.24952	1.32437	1.11228	1.11228	1.19814	2.49713	20	Control sample, negative	green	na				54808
54809	1.03564	1.06238	0.989606	1.16041	1.07586	1.18479	1.27818	1.31352	1.20426	1.2626	20	Kidney transplant recipient	green	4	Tacrolimus	M	75	54809
54810	136.835	83.0325	90.5021	51.8553	182.552	163.682	182.662	248.101	171.801	1.55127	20	Kidney transplant recipient	green	3	Tacrolimus	F	60	54810
54811	1.11715	0.977326	1.06991	1.19484	1.18142	1.09503	1.07128	1.31863	1.29697	1.16448	20	Kidney transplant recipient	green	4	Not specified	F	60	54811
54812	42.7846	32.4906	35.3379	22.2695	53.3063	60.3029	62.9718	71.4831	67.8045	1.39235	20	Kidney transplant recipient	green	4	Tacrolimus	F	65	54812
54813	10.834	8.75096	1.88921	1.51462	6.98547	26.4269	19.0868	1.90689	2.22429	2.78859	20	Kidney transplant recipient	green	2 or more	Not specified	F	65	54813
54814	33.9407	13.4621	26.1782	19.3544	35.1846	27.1375	23.9145	47.1617	39.7592	1.12475	20	Kidney transplant recipient	green	3	Tacrolimus	F	40	54814
54815	1.47784	1.62476	1.95216	1.5762	2.01972	2.51873	2.62178	2.27078	2.67061	1.02042	20	Kidney transplant recipient	green	4	Tacrolimus	M	75	54815
54816	1.51449	0.987685	1.07391	1.08623	1.49885	1.22674	1.30611	1.57875	1.38169	1.61976	20	Kidney transplant recipient	green	4	Tacrolimus	F	75	54816
54817	266.75	116.781	118.185	110.414	354.726	248.636	244.028	457.948	202.555	4.60971	20	Immunosuppressive therapy or immunodeficiency	green	3		F	70	54817
54818	12.4756	5.69729	7.3074	3.50574	13.2501	15.0058	14.6068	19.435	11.8136	2.70251	20	Immunosuppressive therapy or immunodeficiency	green	3		F	30	54818
54822	1.24935	1.12787	1.42946	1.18008	1.29491	1.25224	1.19337	1.4975	1.38993	1.05646	20	Control sample, negative, no serum	green	na				54822
54823	1.05962	1.0628	1.0628	1.03134	1.0967	1.17904	1.13	1.19002	1.13065	1.05217	20	Control sample, negative, no serum	green	na				54823
54824	1.35876	1.14558	1.33969	1.29656	1.12692	1.05391	1.12862	1.30366	1.14795	0.906002	20	Control sample, negative, no serum	green	na				54824
54825	1.07125	0.979635	1.1018	1.03602	1.33248	1.30874	1.54028	1.3948	1.36941	1.14961	20	Control sample, negative, no serum	green	na				54825
54826	1.43967	1.48618	1.40056	1.32855	1.41216	1.39807	1.34166	1.64717	1.4868	1.03322	20	Control sample, negative, no serum	green	na				54826
54827	1.36114	1.30625	1.48305	1.47012	1.47141	1.29462	1.48953	1.71014	1.4986	1.21154	20	Control sample, negative, no serum	green	na				54827
54828	1.21511	1.17182	1.04941	1.19945	1.18264	1.2746	1.19951	1.54089	1.28378	1.18264	20	Control sample, negative, no serum	green	na				54828
54829	1.15269	0.999394	1.06322	0.799776	1.04987	1.09146	1.18885	1.05985	1.19954	1.03227	20	Control sample, negative, no serum	green	na				54829
54830	1.25385	1.06059	1.12558	1.33988	1.09994	1.17044	1.21476	1.31817	1.03617	1.08316	20	Control sample, negative, no serum	green	na				54830
54831	48.1432	23.5314	14.7865	9.10685	46.213	41.9302	40.4451	61.686	22.8998	15.7504	20	control sample convalescent plasma blood donor 2021	green	unknown				54831
54832	3.22423	1.62077	1.42514	1.21607	3.43488	3.21196	3.17853	4.46918	2.42859	2.38718	20	control sample convalescent plasma blood donor 2021	green	unknown				54832
54833	28.7966	16.1822	14.9376	5.56363	34.397	36.0538	36.7165	45.0667	30.5311	1.24589	20	Kidney transplant recipient	green	4	Not specified	F	70	54833
54834	1.14071	1.08635	1.43489	1.96976	1.35609	1.5151	1.14387	1.34475	1.30491	2.55841	20	Kidney transplant recipient	green	2 or more		M	25	54834
54835	206.183	156.285	145.856	109.212	256.022	234.007	263.509	293.458	239.706	1.36506	20	Kidney transplant recipient	green	3	Not specified	M	30	54835
54836	198.791	170.471	187.514	124.308	248.734	200.304	316.445	307.627	287.887	1.56711	20	Kidney transplant recipient	green	3	Tacrolimus	M	80	54836
54837	63.5512	34.9745	34.2941	23.1356	88.6657	78.8632	82.2695	117.926	75.7264	1.66866	20	Kidney transplant recipient	green	3	Tacrolimus	M	55	54837
54838	133.598	40.8036	79.6186	60.9333	131.027	60.7106	68.2296	166.811	123.833	2.02743	20	Kidney transplant recipient	green	4	Tacrolimus	M	60	54838
54839	156.869	100.762	99.6022	46.3952	195.901	216.71	194.708	251.701	198.021	3.11678	20	Kidney transplant recipient	green	4	Tacrolimus	F	50	54839
54840	1.44933	1.27797	1.31225	1.5255	1.78733	2.08934	2.18887	2.09964	2.01677	4.23223	20	Kidney transplant recipient	green	4	Not specified	F	75	54840
54841	69.8704	46.143	45.6319	29.2052	72.8289	88.64	84.0883	92.1136	83.2498	1.5723	20	Kidney transplant recipient	green	3	Not specified	M	40	54841
54842	202.819	148.963	135.247	127.582	283.611	263.876	289.17	329.381	269.064	1.64268	20	Kidney transplant recipient	green	4	Tacrolimus	M	45	54842
54843	178.644	125.911	100.235	92.9274	269.081	274.437	253.829	320.464	197.181	6.31078	20	Kidney transplant recipient	green	3		M	75	54843
54844	76.5925	58.2521	46.8862	45.2072	101.807	129.317	126.51	138.175	93.6977	1.34309	20	Kidney transplant recipient	green	4	Tacrolimus	F	20	54844
54845	1.01736	0.95783	1.06607	0.92872	1.16635	1.07278	1.12475	1.28695	1.10208	2.58446	20	Kidney transplant recipient	green	4	Tacrolimus	M	65	54845
54846	96.9287	67.2994	0	44.3309	148.163	136.137	148.163	192.058	140.266	1.52227	20	Inflammatory bowel disease	green	3	TNF-alpha antagonist	M	85	54846
54847	2.02955	1.83336	1.89877	1.40335	2.4362	2.3814	2.91859	2.57326	2.36604	1.96976	20	Inflammatory bowel disease	green	2 or more	TNF-alpha antagonist	M	30	54847
54848	66.9788	55.3183	52.7849	53.9648	76.8572	80.0779	81.8389	88.5352	78.7804	5.21374	20	Inflammatory bowel disease	green	2 or more	IL12_IL23 antagonist	M	35	54848
54849	39.1443	32.0175	27.3028	16.5578	36.0007	43.9524	45.5428	41.6392	37.3381	18.0009	20	Inflammatory bowel disease	green	2		M	25	54849
54850	146.049	137.835	131.206	111.662	248.403	282.511	296.378	320.638	289.516	21.0168	20	Inflammatory bowel disease	green	3	TNF-alpha antagonist	M	35	54850
54851	167.806	156.026	123.955	96.9755	259.557	329.999	322.172	324.11	262.166	7.99578	20	Inflammatory bowel disease	green	2 or more	TNF-alpha antagonist	M	40	54851
54852	164.717	136.675	128.241	118.366	292.016	300.718	288.695	347.401	280.102	1.71608	20	Healthy	green	2 or more		F	70	54852
54853	140.728	123.068	123.068	106.147	227.996	270.118	273.165	275.943	258.512	1.67055	20	Healthy	green	4	Not specified	F	70	54853
54854	180.792	130.715	140.217	137.478	316.068	283.648	303.441	381.693	303.572	1.62667	20	Healthy	green	2 or more		M	70	54854
54855	121.078	90.7793	89.1352	68.3491	167.677	179.132	199.235	209.118	169.418	1.36812	20	Kidney transplant recipient	green	3	Tacrolimus	M	40	54855
54856	13.9072	7.87746	10.4616	5.58041	19.4446	18.7568	18.2542	26.2781	19.9736	1.44672	20	Kidney transplant recipient	green	4	Tacrolimus	F	70	54856
54857	11.2581	6.63652	6.37562	4.47481	16.3608	19.065	18.9541	20.4503	12.5954	1.53435	20	Kidney transplant recipient	green	3		M	65	54857
54858	182.818	148.06	146.542	118.257	250.352	277.502	277.286	317.001	271.942	1.67224	20	Kidney transplant recipient	green	3	Not specified	M	70	54858
54859	86.1952	73.6842	66.4895	47.6699	128.153	147.508	146.084	150.325	122.792	3.90774	20	Kidney transplant recipient	green	3	Tacrolimus	M	65	54859
54860	183.843	144.18	129.513	130.788	251.362	258.707	252.496	290.627	230.244	1.83715	20	Kidney transplant recipient	green	4		F	60	54860
54861	74.7082	36.2281	32.3412	18.193	81.2416	76.887	78.3839	103.218	56.5205	8.1863	20	Kidney transplant recipient	green	4	Not specified	F	45	54861
54862	159.282	122.604	101.321	90.1135	183.864	230.595	218.259	227.984	164.235	2.75661	20	Kidney transplant recipient	green	4	Not specified	F	45	54862
54863	1.14682	0.975073	1.25521	1.4513	1.18593	1.17232	1.23694	1.37058	1.17458	1.94782	20	Kidney transplant recipient	green	4	Tacrolimus	F	75	54863
54864	3.37428	2.20435	3.88354	3.85603	3.77966	4.19713	3.96972	5.39519	5.8181	1.31678	20	Kidney transplant recipient	green	4	Tacrolimus	M	85	54864
54865	178.022	157.473	143.131	122.582	285.789	314.375	331.349	321.24	307.988	5.49959	20	Kidney transplant recipient	green	3		M	55	54865
54866	1.25618	1.0654	1.34339	1.32705	1.25868	1.12563	1.13549	1.59124	1.30302	1.23694	20	Kidney transplant recipient	green	4	Tacrolimus	M	70	54866
54867	39.0924	20.8027	13.5415	7.60871	42.8692	38.7672	37.2947	55.8062	20.5112	14.8766	20	control sample convalescent plasma blood donor 2021	green	unknown				54867
54868	1.44595	1.08496	1.04248	0.951746	1.38879	1.38879	1.50438	1.73555	1.28147	1.28477	20	control sample convalescent plasma blood donor 2021	green	unknown				54868
54869	38.9902	25.6119	25.6119	17.3301	50.1951	44.3432	53.4528	61.7781	46.9373	1.75136	20	Kidney transplant recipient	green	3		M	45	54869
54870	0.974717	1.10058	1.06438	1.05748	1.25724	1.14552	1.18708	1.10808	1.10566	1.37001	20	Kidney transplant recipient	green	4	Not specified	F	70	54870
54871	41.6856	35.1818	38.6308	22.2728	47.5966	65.1252	67.9248	62.9341	64.6788	1.81905	20	Kidney transplant recipient	green	4	Tacrolimus	F	35	54871
54872	1.01092	0.939917	1.19382	1.1309	0.972693	1.00546	1.10812	1.0499	1.1508	1.17962	20	Kidney transplant recipient	green	V1	Tacrolimus	M	40	54872
54873	1.13374	0.830268	0.938273	1.0823	1.10771	1.13605	1.37793	1.23053	1.32879	1.89569	20	Kidney transplant recipient	green	3	Tacrolimus	F	70	54873
54874	1.46012	1.23329	1.31661	0.795859	1.84681	2.21038	2.4878	2.55621	2.71581	1.35913	20	Kidney transplant recipient	green	3		F	60	54874
54875	2.35097	1.9595	2.67336	2.35097	3.37343	3.88401	4.5135	3.94696	4.29202	3.35943	20	Kidney transplant recipient	green	4	Not specified	F	65	54875
54876	0.974425	0.942456	1.07675	0.712211	1.44335	1.15518	1.22988	1.38332	1.3544	1.23877	20	Kidney transplant recipient	green	4	Tacrolimus	F	65	54876
54877	3.25613	1.96418	2.32992	2.05286	3.54789	3.46433	3.62026	4.91393	3.78835	1.24559	20	Kidney transplant recipient	green	3	Tacrolimus	F	75	54877
54878	129.554	113.294	108.931	81.8198	203.209	247.583	232.667	244.023	225.096	1.55593	20	Kidney transplant recipient	green	3		F	75	54878
54879	3.34202	1.26108	1.15357	1.33274	3.45539	1.89812	1.75936	5.02037	1.49917	1.17345	20	Kidney transplant recipient	green	4	Not specified	F	80	54879
54880	26.2441	18.848	21.0942	17.5331	46.2945	38.2377	53.9417	58.0384	46.9773	1.28961	20	Kidney transplant recipient	green	4	Not specified	F	55	54880
54881	1.20445	1.25353	1.21389	1.47434	1.43039	1.47366	1.38711	1.40153	1.30053	5.82069	20	Kidney transplant recipient	green	4	Not specified	M	65	54881
54882	185.788	141.599	129.665	111.925	304.7	318.354	320.397	371.521	289.433	1.77564	20	Inflammatory bowel disease	green	3	TNF-alpha antagonist	F	55	54882
54883	1.02808	0.998378	0.92006	0.930859	1.36284	1.36284	1.71411	1.34379	1.20542	2.57003	20	Inflammatory bowel disease	green	V1	TNF-alpha antagonist	F	35	54883
54884	91.41	53.6228	58.6012	43.8563	111.804	96.0794	105.601	144.118	112.669	2.2448	20	Inflammatory bowel disease	green	3	TNF-alpha antagonist	F	45	54884
54885	172.072	123.151	127.175	104.303	223.358	211.548	229.871	263.132	226.05	1.82499	20	Inflammatory bowel disease	green	3	IL12_IL23 antagonist	F	50	54885
54886	136.599	101.726	112.434	73.4478	200.056	211.652	218.637	254.261	201.593	1.83823	20	Inflammatory bowel disease	green	3	IL12_IL23 antagonist	M	50	54886
54887	167.442	93.5976	91.6815	76.6473	268.251	186.658	221.627	325.666	224.935	2.58566	20	Inflammatory bowel disease	green	3	TNF-alpha antagonist	F	25	54887
54888	168.086	140.061	134.927	121.4	249.213	248.119	269.829	288.255	250.977	6.17347	20	Healthy	green	2 or more		M	70	54888
54889	182.005	115.094	105.606	69.4391	255.163	252.717	245.205	320.263	205.085	2.24626	20	Healthy	green	2 or more		F	70	54889
54890	87.3202	57.4482	61.5332	51.8312	122.662	101.966	127.583	153.958	124.933	1.97895	20	Healthy	green	3	Tacrolimus	M	70	54890
54891	1.62802	1.47101	1.53567	1.41561	1.47537	1.48298	1.34676	1.75839	1.35725	12.0166	20	Kidney transplant recipient	green	4	AZATHIOPRINE	F	75	54891
54892	173.666	120.156	107.99	104.222	262.436	229.643	244.367	320.659	209.758	1.66923	20	Kidney transplant recipient	green	3	Not specified	F	80	54892
54893	57.2948	59.6892	55.7275	19.1581	47.5397	70.4842	110.465	72.4076	79.4146	2.52094	20	Kidney transplant recipient	green	3	Tacrolimus	F	35	54893
54894	91.0364	60.8604	65.4964	50.9141	106.067	104.218	106.86	132.22	107.124	1.28987	20	Kidney transplant recipient	green	3	Tacrolimus	M	25	54894
54895	175.079	159.858	149.044	121.304	259.714	301.631	288.148	303.202	269.243	1.49238	20	Kidney transplant recipient	green	3		M	30	54895
54896	96.2213	36.0665	34.7836	22.3108	125.916	89.1798	76.8464	142.845	61.019	1.55865	20	Kidney transplant recipient	green	3	Not specified	M	75	54896
54897	1.09442	1.2058	1.03021	1.46369	1.34796	1.24253	1.21022	1.33203	1.49348	8.67392	20	Kidney transplant recipient	green	3	Tacrolimus	F	65	54897
54898	210.234	154.305	149.062	129.587	272.919	277.557	291.042	318.584	257.436	1.57081	20	Kidney transplant recipient	green	4	Not specified	F	60	54898
54899	1.30224	1.19558	1.03561	1.16623	1.1647	1.11929	1.15086	1.34964	0.98306	1.02665	20	Kidney transplant recipient	green	4	Tacrolimus	M	70	54899
54900	1.19954	1.50219	1.22249	1.12167	1.89536	1.69071	2.12558	1.99768	1.90559	1.42976	20	Kidney transplant recipient	green	4	Not specified	M	80	54900
54901	1.19247	1.17164	1.20096	4.16679	1.26978	1.31937	1.14825	1.43708	1.41734	1.68645	20	Kidney transplant recipient	green	4	Tacrolimus	M	75	54901
54902	132.435	74.9835	65.6428	64.2353	178.209	129.967	175.375	230.274	144.993	1.51782	20	Kidney transplant recipient	green	3	Not specified	M	40	54902
54903	17.7117	9.33555	6.16619	3.78917	24.7806	19.6135	20.9444	28.7734	13.3894	9.58451	20	control sample convalescent plasma blood donor 2021	green	unknown				54903
54904	1.17072	1.05254	1.05254	1.04432	1.31086	1.21244	1.34762	1.25689	1.2816	1.3208	20	control sample convalescent plasma blood donor 2021	green	unknown				54904
54905	97.1647	67.8804	56.3698	40.1196	145.318	137.134	147.714	167.998	121.352	1.45663	20	Kidney transplant recipient	green	4		M	55	54905
54906	15.0044	9.68095	9.38712	13.4316	18.6522	19.2997	20.7568	24.0918	18.8464	1.87275	20	Kidney transplant recipient	green	3	Not specified	F	85	54906
54907	68.0109	49.6688	39.6183	25.1288	93.322	87.0031	109.532	110.539	87.7357	2.05981	20	Kidney transplant recipient	green	4	Not specified	M	70	54907
54908	1.5237	1.2182	1.10472	1.08313	1.53074	1.20501	1.50569	2.22731	1.46559	2.99906	20	Kidney transplant recipient	green	4	Tacrolimus	F	45	54908
54909	200.388	124.016	112.782	79.5152	246.69	195.682	224.12	306.387	210.804	1.34263	20	Kidney transplant recipient	green	4	Steroid/Mycophenolic acid	F	55	54909
54910	219.8	183.352	188.644	155.781	361.737	335.417	370.455	405.082	411.991	1.51167	20	Kidney transplant recipient	green	3	Tacrolimus	F	80	54910
54911	125.881	123.536	112.869	79.2574	193.187	217.521	223.338	224.08	215.202	1.47074	20	Kidney transplant recipient	green	4	Tacrolimus	M	50	54911
54912	153.484	136.549	118.26	102.229	239.809	261.055	268.417	274.255	252.851	6.41671	20	Kidney transplant recipient	green	3	Not specified	M	55	54912
54913	91.163	71.6285	64.3934	53.6012	140.607	146.986	174.808	171.279	148.071	1.61373	20	Kidney transplant recipient	green	3	Tacrolimus	F	45	54913
54914	79.9932	43.5959	48.1628	38.6829	101.307	75.6799	98.5815	131.323	102.935	1.26759	20	Kidney transplant recipient	green	4	Tacrolimus	M	35	54914
54915	137.256	107.102	110.816	84.5749	246.27	239.546	246.942	277.2	258.793	7.56583	20	Kidney transplant recipient	green	4		M	80	54915
54916	170.048	117.581	90.1272	62.5627	265.725	228.522	259.621	319.63	199.784	1.53751	20	Kidney transplant recipient	green	2 or more	Tacrolimus	M	25	54916
54917	0.992888	0.982681	0.986776	1.06695	1.27798	1.22175	1.48465	1.33262	1.32785	4.88951	20	Kidney transplant recipient	green	4	Tacrolimus	M	55	54917
54918	117.92	80.2042	82.3915	68.936	117.531	104.279	111.101	134.346	109.493	1.20421	20	Inflammatory bowel disease	green	3		M	35	54918
54919	92.2598	64.493	65.4829	42.6425	124.631	111.214	136.803	154.37	130.095	1.78054	20	Inflammatory bowel disease	green	3	TNF-alpha antagonist	M	45	54919
54920	44.9355	27.1319	31.8795	21.3669	47.1547	43.9028	51.7861	58.5363	56.0235	3.50754	20	Inflammatory bowel disease	green	2 or more	TNF-alpha antagonist	M	35	54920
54921	93.8899	84.691	87.9763	60.6715	138.356	163.629	180.67	161.896	176.193	1.47529	20	Inflammatory bowel disease	green	3	TNF-alpha antagonist	M	75	54921
54922	157.023	82.3904	81.9514	57.513	238.079	164.973	193.189	302.688	185.494	1.86905	20	Inflammatory bowel disease	green	3	TNF-alpha antagonist	F	30	54922
54923	100.331	84.2306	70.126	47.3723	161.436	165.242	192.603	190.592	167.612	1.22952	20	Inflammatory bowel disease	green	2	IL12_IL23 antagonist	M	35	54923
54924	199.101	140.407	132.704	125.551	286.879	285.994	305.019	335.99	285.906	1.47246	20	Healthy	green	2 or more		F	70	54924
54925	184.028	117.669	116.098	92.5384	251.106	198.969	230.533	299.365	219.276	1.27951	20	Healthy	green	2 or more		F	75	54925
54926	171.101	127.623	108.048	84.7944	269.398	239.253	257.25	314.448	248.814	1.51219	20	Healthy	green	2 or more		F	70	54926
54927	179.105	141.113	116.434	97.0797	231.7	245.044	252.949	260.428	217.76	1.39523	20	Kidney transplant recipient	green	4	Tacrolimus	F	50	54927
54928	20.6464	8.66602	9.68221	6.68712	26.5877	21.0642	20.8821	32.8598	20.6393	1.45861	20	Kidney transplant recipient	green	4	Tacrolimus	M	55	54928
54929	72.9597	48.4772	47.3755	31.5843	112.307	106.984	115.367	135.327	113.039	1.57216	20	Kidney transplant recipient	green	3	Not specified	F	50	54929
54930	97.1707	95.2778	80.9549	74.4559	156.75	191.479	216.428	180.435	205.517	2.10146	20	Kidney transplant recipient	green	4	Not specified	M	80	54930
54931	111.007	67.1984	61.6133	42.1527	116.653	105.355	115.92	132.207	103.668	1.39618	20	Kidney transplant recipient	green	3		M	40	54931
54932	136.935	111.591	109.131	91.1661	227.921	232.867	248.071	270.804	245.119	1.52158	20	Kidney transplant recipient	green	3	Tacrolimus	F	50	54932
54933	1.62005	1.16702	1.77117	1.45827	1.55486	1.41614	1.54098	1.84893	1.79066	2.84025	20	Kidney transplant recipient	green	4	Tacrolimus	M	75	54933
54934	190.238	172.796	148.259	113.966	257.587	248.918	299.116	304.722	274.664	1.45744	20	Kidney transplant recipient	green	4	Not specified	M	85	54934
54935	147.475	98.1137	106.599	73.766	229.688	195.628	221.703	283.585	247.279	2.24762	20	Kidney transplant recipient	green	4	Not specified	M	70	54935
54936	0.946686	0.8749	0.945269	1.08601	1.20526	1.18377	1.06002	1.15226	1.17252	1.08751	20	Kidney transplant recipient	green	4	Tacrolimus	M	60	54936
54937	132.785	77.3793	80.7228	52.6787	175.915	130.971	153.121	206.693	149.901	1.26561	20	Kidney transplant recipient	green	3	Not specified	F	75	54937
54938	150.422	140.788	147.633	105.127	231.86	232.243	248.057	252.648	238.237	1.47401	20	Kidney transplant recipient	green	3		M	55	54938
54939	8.05444	4.01844	2.89841	1.89039	9.95903	7.48799	7.57928	11.6267	5.09406	4.99261	20	control sample convalescent plasma blood donor 2021	green	unknown				54939
54940	0.891689	0.898152	1.07434	0.989027	1.14105	1.04991	1.13888	1.24736	1.06234	1.86505	20	control sample convalescent plasma blood donor 2021	green	unknown				54940
54941	75.9192	55.7703	44.916	34.4361	93.862	107.555	116.566	110.012	86.4889	8.22333	20	Kidney transplant recipient	green	4	Tacrolimus	M	70	54941
54942	171.651	95.6122	80.0521	55.5121	266.262	218.376	203.093	310.751	165.395	1.4168	20	Kidney transplant recipient	green	3		M	50	54942
54943	22.2718	13.6009	15.9714	12.9771	30.6669	29.9097	32.8122	36.4402	31.7395	1.20409	20	Kidney transplant recipient	green	4	Tacrolimus	M	50	54943
54944	76.5585	57.5035	55.9086	38.3645	82.5451	77.4444	93.0127	103.658	87.6902	1.25282	20	Kidney transplant recipient	green	4	Tacrolimus	M	55	54944
54945	53.1517	31.2494	35.4839	23.3646	70.7935	59.9739	70.3298	81.1495	70.098	1.98792	20	Kidney transplant recipient	green	4	Tacrolimus	F	65	54945
54946	194.656	163.614	145.658	105.256	304.22	316.8	335.808	357.754	299.353	2.01239	20	Kidney transplant recipient	green	4		M	90	54946
54947	0.960855	0.909505	1.08071	1.04303	1.46546	1.32223	1.25648	1.32697	1.43082	1.66942	20	Kidney transplant recipient	green	4	Not specified	F	75	54947
54948	172.484	99.5712	86.1005	64.5759	211.304	167.52	178.369	242.689	167.261	2.64971	20	Kidney transplant recipient	green	3		M	65	54948
54949	1.44348	1.25659	1.50821	1.61226	1.47979	1.37878	1.22727	1.66445	1.46155	20.5752	20	Kidney transplant recipient	green	2 or more	Tacrolimus	M	80	54949
54950	4.303	3.52398	4.20951	3.43049	5.03095	6.1924	6.72531	6.65973	6.1924	5.33157	20	Kidney transplant recipient	green	4	Tacrolimus	F	55	54950
54951	1.18789	1.14432	1.1766	1.31211	1.22234	1.31512	1.15811	1.22948	1.38935	1.23152	20	Kidney transplant recipient	green	4	Tacrolimus	M	45	54951
54952	130.993	99.2022	92.703	84.1382	206.702	191.42	217.374	246.592	210.743	1.46938	20	Kidney transplant recipient	green	3		M	30	54952
54953	81.9715	46.9527	58.4609	41.2339	104.132	85.2831	98.2005	129.505	104.264	2.03566	20	Inflammatory bowel disease	green	3	TNF-alpha antagonist	F	40	54953
54954	38.8934	24.4057	17.4301	13.5882	62.6051	66.3469	61.3579	75.7014	40.0105	20.4381	20	Inflammatory bowel disease	green	3	TNF-alpha antagonist	F	75	54954
54955	98.8991	64.5297	72.704	35.3621	143.22	138.174	153.052	173.752	168.059	1.14283	20	Inflammatory bowel disease	green	3		M	25	54955
54956	106.994	87.5243	76.8072	57.7844	124.236	140.889	142.694	133.567	132.682	1.42519	20	Inflammatory bowel disease	green	2 or more		M	35	54956
54957	17.0461	7.14483	8.51792	6.12449	19.4576	15.0178	16.3148	25.8928	16.3148	2.03097	20	Inflammatory bowel disease	green	3		F	35	54957
54958	2.18564	2.35023	3.33776	6.93127	1.7358	1.6226	1.85135	1.74995	1.99049	1.95748	20	Inflammatory bowel disease	green	3	TNF-alpha antagonist	F	60	54958
54959	218.443	158.788	136.142	111.821	316.765	312.1	304.78	359.719	281.614	1.23997	20	Healthy	green	2 or more		M	80	54959
54960	130.344	122.132	106.17	107.362	206.26	232.445	239.841	233.101	216.937	1.21942	20	Healthy	green	3		M	70	54960
54961	121.775	120.59	105.913	97.9932	208.265	214.443	241.969	237.881	223.846	2.00688	20	Healthy	green	2 or more		M	70	54961
54962	19.6654	5.99848	3.75117	2.72379	10.5176	5.44522	6.27615	10.8401	3.53118	42.7131	20	QC sample	green	unknown				54962
54963	210.1	161.817	123.765	93.0739	271.108	266.951	286.425	345.503	243.428	2.44506	20	Kidney transplant recipient	green	3	Tacrolimus	M	45	54963
54964	153.624	112.26	106.456	81.0397	256.286	178.656	287.194	331.694	275.105	1.79245	20	Kidney transplant recipient	green	3	Tacrolimus	M	50	54964
54965	5.82519	4.60502	3.69915	2.49748	7.15089	10.8357	12.8775	9.22632	7.96521	1.2561	20	Kidney transplant recipient	green	unknown	Tacrolimus	F	65	54965
54966	166.904	145.57	144.74	134.186	232.998	225.211	249.601	254.302	251.54	1.23508	20	Kidney transplant recipient	green	4	Not specified	M	65	54966
54967	1.02183	1.04421	0.978957	1.16418	1.35704	1.22314	1.28503	1.6213	1.36276	1.42004	20	Kidney transplant recipient	green	3	Not specified	M	80	54967
54968	59.5727	16.268	33.483	25.0239	74.4051	29.8284	35.772	90.777	62.0857	1.56555	20	Kidney transplant recipient	green	3		M	80	54968
54969	6.8565	5.3098	5.39515	2.61471	8.44784	10.2576	10.7478	10.6346	9.7549	1.39314	20	Kidney transplant recipient	green	4	Not specified	M	75	54969
54970	40.0164	25.2549	24.3603	14.5498	55.53	55.53	65.0519	64.5661	55.3843	1.62621	20	Kidney transplant recipient	green	4	Tacrolimus	M	65	54970
54971	178.071	122.356	99.4148	71.1477	223.009	205.686	244.054	254.789	192.999	1.6793	20	Kidney transplant recipient	green	4	Tacrolimus	M	65	54971
54972	1.28501	1.14508	1.09068	1.21039	1.31698	0.995314	1.23871	1.4237	1.205	3.7353	20	Kidney transplant recipient	green	4	Tacrolimus	F	50	54972
54973	2.03659	1.91372	2.17008	3.84806	2.68401	2.8107	3.29639	2.8107	2.84767	1.36426	20	Kidney transplant recipient	green	3	Tacrolimus	M	70	54973
54974	83.7091	43.1807	34.2956	28.7619	85.9604	76.3799	79.3073	110.045	61.2108	2.38506	20	Kidney transplant recipient	green	3	Not specified	M	55	54974
54975	1.02396	1.04949	1.19002	1.25107	1.22559	1.12361	1.22803	1.42477	1.21456	1.25866	20	Kidney transplant recipient	green	4	Tacrolimus	M	75	54975
54976	0.959666	0.977827	0.933448	0.959666	1.32583	1.15721	1.17514	1.28547	1.36736	1.17514	20	Kidney transplant recipient	green	3	Not specified	M	80	54976
54977	10.6902	4.57419	7.08069	3	11.6469	7.9836	10.3891	17.9767	10.8355	0.96926	20	Kidney transplant recipient	green	3	Not specified	M	75	54977
54978	41.1696	30.73	32.8639	22.9167	42.4678	43.5375	55.304	58.6913	49.6347	3.16787	20	Kidney transplant recipient	green	3		M	75	54978
54979	118.009	100.151	99.9341	89.8973	143.145	184.252	173.967	169.588	164.666	1.89463	20	Kidney transplant recipient	green	4		M	85	54979
54980	187.309	144.972	132.001	108.195	203.702	243.85	250.838	269.076	237.81	1.63023	20	Kidney transplant recipient	green	4	Tacrolimus	F	65	54980
54981	1.11228	1.03118	1.30151	1.33269	1.01387	0.930648	1.09836	1.04162	1.09017	1.12106	20	Kidney transplant recipient	green	3	Not specified	F	50	54981
54982	110.436	101.304	82.4249	53.4159	140.095	173.841	188.934	172.465	152.807	1.71503	20	Kidney transplant recipient	green	4		M	85	54982
54983	35.8143	37.003	40.8666	13.1284	53.03	89.1318	92.1928	75.2672	101.916	1.77762	20	Kidney transplant recipient	green	4	Not specified	F	85	54983
54984	1.4304	1.20112	1.28962	1.24492	1.42143	1.61408	1.43187	1.73808	1.66178	2.62457	20	Kidney transplant recipient	green	4	Tacrolimus	M	70	54984
54985	86.7575	58.5376	47.3613	36.3248	103.527	129.15	121.594	139.73	93.8408	1.16994	20	Kidney transplant recipient	green	4	Not specified	F	50	54985
54986	243.555	219.002	147.952	54.9605	310.812	429.839	446.953	412.057	271.231	2.20992	20	Kidney transplant recipient	green	3	Tacrolimus	F	55	54986
54987	38.3664	19.7493	12.6927	6.89419	44.5227	44.6248	42.2252	56.2657	21.5473	14.0931	20	control sample convalescent plasma blood donor 2021	green	unknown				54987
54988	3.2801	2.00147	1.60624	1.17781	3.69451	3.15752	3.15118	4.51137	2.28072	2.11772	20	control sample convalescent plasma blood donor 2021	green	unknown				54988
54989	5.43633	3.23725	3.02109	1.9551	6.01202	8.29625	7.1375	8.1632	4.92534	1.29717	20	Kidney transplant recipient	green	4	Tacrolimus	M	70	54989
54990	154.264	122.394	120.925	95.4973	232.112	296.331	302.037	294.024	283.099	1.43655	20	Kidney transplant recipient	green	4	Not specified	M	80	54990
54991	129.435	74.8233	77.1168	42.8436	142.655	120.718	143.932	196.165	131.512	1.30536	20	Kidney transplant recipient	green	3	Tacrolimus	M	40	54991
54992	47.9081	36.1543	25.3504	9.4413	41.4833	47.8979	61.725	58.0663	34.6411	12.8314	20	Kidney transplant recipient	green	3	Not specified	M	40	54992
54993	180.364	149.314	140.593	112.925	220.627	242.607	262.354	261.12	243.9	1.49536	20	Kidney transplant recipient	green	4		M	65	54993
54994	192.115	134.651	137.725	111.008	235.229	235.512	253.787	289.208	253.034	2.35654	20	Kidney transplant recipient	green	4	Tacrolimus	M	45	54994
54995	1.36217	1.3076	1.40127	1.18859	1.16623	1.38788	1.45716	1.45716	1.2909	1.28357	20	Kidney transplant recipient	green	4	Tacrolimus	F	65	54995
54996	1.29441	1.48613	1.20831	1.30418	1.42919	1.35993	1.57694	1.54636	1.72212	1.2621	20	Kidney transplant recipient	green	3	AZATHIOPRINE	M	70	54996
54997	2.75954	1.78697	2.08438	1.55924	2.70899	2.17427	2.40052	3.86816	2.57436	2.73025	20	Kidney transplant recipient	green	4	Tacrolimus	M	55	54997
54998	1.30274	1.33245	1.39179	2.61465	1.3107	1.33585	1.21007	1.32557	1.47421	1.60142	20	Kidney transplant recipient	green	4	Tacrolimus	M	75	54998
54999	139.478	124.369	97.3104	85.1894	194.278	244.204	237.972	237.019	186.507	2.67701	20	Kidney transplant recipient	green	4	Tacrolimus	M	45	54999
55000	18.885	12.4276	13.7517	6.03142	22.8891	26.632	28.4728	30.375	27.4911	1.6095	20	Kidney transplant recipient	green	4	Tacrolimus	M	75	55000
55001	123.575	108.278	110.422	105.969	148.287	177.127	191.327	183.159	180.834	1.38328	20	Kidney transplant recipient	green	4	Not specified	F	50	55001
55002	9.64449	7.16916	8.119	5.55731	10.8482	15.3579	17.4079	15.0598	16.8861	1.58009	20	Inflammatory bowel disease	green	3	TNF-alpha antagonist	M	65	55002
55003	216.451	187.986	197.606	183.176	231.765	280.142	266.594	276.197	268.878	11.2127	20	Inflammatory bowel disease	green	3		M	25	55003
55004	31.404	18.8142	16.7587	11.4859	30.1256	38.7833	35.8183	44.7132	28.2281	2.56648	20	Inflammatory bowel disease	green	2 or more	TNF-alpha antagonist	M	30	55004
55005	76.696	40.5303	44.3298	27.3023	100.661	96.1063	103.925	139.123	88.5658	1.97602	20	Inflammatory bowel disease	green	3	TNF-alpha antagonist	F	65	55005
55006	144.754	59.3269	75.0479	61.6999	187.026	104.527	124.634	251.875	147.35	1.62492	20	Inflammatory bowel disease	green	3	TNF-alpha antagonist	M	35	55006
55007	215.508	153.278	152.761	129.832	223.758	229.966	242.095	271.349	223.473	2.49838	20	Inflammatory bowel disease	green	3	IL12_IL23 antagonist	M	35	55007
55008	216.643	144.654	161.163	148.248	240.211	221.575	248.592	300.976	272.756	2.00756	20	Healthy	green	2 or more		M	75	55008
55009	205.893	175.463	165.131	160.973	228.589	263.888	266.617	287.482	257.642	2.15196	20	Healthy	green	2 or more		F	80	55009
55010	90.7704	48.473	37.4222	33.383	99.1442	114.593	100.488	129.908	63.2757	2.18133	20	Healthy	green	2 or more		F	80	55010
55011	154.804	155.165	133.24	149.382	185.063	247.475	251.622	248.66	245.006	1.85311	20	Kidney transplant recipient	green	4	Not specified	F	60	55011
55012	0.997429	0.994693	0.947425	1.07292	0.945667	0.854684	1.00253	0.936817	0.871412	2.43873	20	Kidney transplant recipient	green	4	Tacrolimus	F	50	55012
55013	11.0245	5.71742	6.3071	4.49271	11.3609	14.3811	13.0898	15.8913	11.1639	1.30641	20	Kidney transplant recipient	green	2 or more		M	45	55013
55014	31.624	28.9537	29.6213	27.0915	38.155	58.5804	59.2227	52.6712	56.2681	1.38292	20	Kidney transplant recipient	green	3	Tacrolimus	M	50	55014
55015	1.11778	1.04786	1.14042	1.08868	1.30289	1.09604	1.29215	1.20439	1.32653	1.9634	20	Kidney transplant recipient	green	4	Not specified	M	55	55015
55016	132.026	86.8493	90.6252	71.8803	157.591	171.321	187.697	207.853	182.596	1.82364	20	Kidney transplant recipient	green	4	Tacrolimus	M	60	55016
55017	36.0467	19.0048	17.195	14.3296	36.9621	32.0571	39.9788	61.6251	30.7215	1.01535	20	Kidney transplant recipient	green	4	Tacrolimus	M	70	55017
55018	131.999	65.7052	59.7188	43.4101	109.724	118.841	109.102	149.924	81.7147	2.25796	20	Kidney transplant recipient	green	3		F	60	55018
55019	47.5431	32.4298	17.3165	6.07691	47.0589	66.8873	68.5397	75.2929	36.8333	1.29535	20	Kidney transplant recipient	green	4	Not specified	M	60	55019
55020	123.804	93.9406	91.2322	83.1783	167.919	190.085	214.68	227.13	213.466	2.33661	20	Kidney transplant recipient	green	4	Not specified	M	50	55020
55021	1.46405	1.22655	1.15347	1.24482	1.71244	1.52643	1.54761	1.54406	1.32208	2.30617	20	Kidney transplant recipient	green	4	Tacrolimus	M	60	55021
55022	1.54423	1.16913	1.31745	1.6657	2.15532	1.8037	1.80963	2.57829	2.26095	3.0508	20	Kidney transplant recipient	green	3	Tacrolimus	M	70	55022
55023	31.7401	14.6334	8.95541	6.77157	32.9754	33.7946	32.5658	47.107	16.2836	11.6243	20	control sample convalescent plasma blood donor 2021	green	unknown				55023
55024	1.53878	1.03698	1.05547	0.900173	1.79803	1.83816	1.76471	2.22158	1.47956	1.1973	20	control sample convalescent plasma blood donor 2021	green	unknown				55024
55025	185.702	148.072	145.539	127.234	229.065	243.374	255.748	269.928	239.571	7.73528	20	Kidney transplant recipient	green	3		M	85	55025
55026	22.9445	10.7036	8.66433	6.96825	21.5761	13.0434	18.9702	27.8382	12.4454	3.54706	20	Kidney transplant recipient	green	3	Not specified	F	75	55026
55027	1.04387	1.0792	1	1.07128	1.42881	1.15745	1.19431	1.48339	1.34148	1.85694	20	Kidney transplant recipient	green	3	Tacrolimus	M	50	55027
55028	29.2243	36.019	35.3538	30.0796	45.7342	70.5415	81.2014	54.7491	68.9623	1.32901	20	Kidney transplant recipient	green	3	Not specified	F	75	55028
55029	45.4335	23.6941	24.41	17.3154	50.6785	35.3778	44.457	67.4985	37.2226	1.62939	20	Kidney transplant recipient	green	3	Tacrolimus	F	65	55029
55030	122.689	82.1261	77.8038	60.5978	126.678	140.922	158.058	174.398	126.823	1.59289	20	Kidney transplant recipient	green	4	Tacrolimus	M	65	55030
55031	220.452	150.865	150.865	126.012	271.156	237.594	269.351	341.733	263.19	1.95589	20	Kidney transplant recipient	green	3	Not specified	F	70	55031
55032	1.23686	1.16986	1.3553	1.46438	1.79755	1.88302	2.08242	2.07174	2.41235	1.73524	20	Kidney transplant recipient	green	3	Not specified	M	70	55032
55033	2.31145	1.49358	2.15575	1.6927	2.08056	2.66242	3.95079	2.87852	3.27195	1.71244	20	Kidney transplant recipient	green	4		M	55	55033
55034	1.04373	1.02851	1.12631	1.12631	1.3618	1.33863	1.33589	1.76417	1.45746	2.3902	20	Kidney transplant recipient	green	3	Tacrolimus	F	55	55034
55035	139.092	120.83	116.264	125.477	159.519	207.363	203.081	199.484	187.723	1.77075	20	serum standard	green	3				55035
55036	137.799	119.767	110.63	108.376	166.083	199.89	195.67	203.395	183.056	1.43046	20	serum standard	green	3				55036
55037	208.23	137.307	132.881	104.116	214.581	227.864	239.662	261.677	211.887	1.44787	20	serum standard	green	3				55037
55038	183.031	150.641	140.799	118.03	258.488	285.425	300.03	320.63	259.315	1.68893	20	serum standard	green	3				55038
55039	199.538	154.716	134.467	120.23	238.864	262.592	265.228	298.623	250.024	1.55924	20	serum standard	green	3				55039
55040	159.157	108.336	98.807	79.2955	194.796	190.855	214.902	232.987	185.299	1.36551	20	serum standard	green	3				55040
55041	110.69	68.7811	61.2498	49.3234	122.81	127.639	134.295	152.174	117.394	1.28533	20	serum standard	green	3				55041
55042	41.911	25.4468	23.8075	17.8205	43.1694	44.6665	47.1201	58.016	42.1713	1.16777	20	serum standard	green	3				55042
55043	28.0287	17.3384	17.1458	11.1747	25.7986	25.3614	26.8188	33.523	24.9242	0.990037	20	serum standard	green	3				55043
55044	7.89112	4.71433	4.55889	3.3603	7.52754	7.28035	7.29998	9.11137	6.69673	0.842214	20	serum standard	green	3				55044
55045	0.902283	0.876577	0.920998	0.963606	1.25488	1.187	1.22561	1.2454	1.32325	1.12468	20	serum standard	green	3				55045
55046	1.2078	1.25575	1.36269	1.16623	1.41211	1.09355	1.12028	1.23859	1.16629	1.18654	20	serum standard	green	3				55046
55047	101.836	56.4297	55.2993	47.1977	166.618	137.103	140.33	207.559	130.756	29.9397	20	Kidney transplant recipient	green	V1		F	55	55047
55048	1.26268	1.30427	1.58939	1.07303	1.35519	1.54849	1.5311	1.40028	1.89643	3.19883	20	Kidney transplant recipient	green	4	Tacrolimus	M	70	55048
55049	53.4243	25.1559	25.6949	17.7295	68.8702	54.0236	56.7684	83.7168	46.5379	1.68619	20	Kidney transplant recipient	green	3		F	20	55049
55050	45.5143	26.7782	31.3007	20.3893	50.3834	47.275	53.3622	69.2926	50.9014	1.95765	20	Kidney transplant recipient	green	4	Tacrolimus	M	55	55050
55051	202.873	129.091	130.394	93.6804	266.295	244.819	252.723	316.787	229.739	2.05188	20	Kidney transplant recipient	green	3		M	35	55051
55052	1.81559	1.72671	1.70228	3.07414	2.06316	1.58757	2.09261	2.59539	1.93437	1.44981	20	Kidney transplant recipient	green	3	Tacrolimus	M	70	55052
55053	41.6256	22.6912	23.0176	15.5091	49.6987	43.8255	45.3314	66.7159	37.0487	6.82927	20	Kidney transplant recipient	green	4		M	30	55053
55054	1.12962	1.21413	0.995769	1.63677	1.13568	1.11897	1.28568	1.21932	1.2674	1.2924	20	Kidney transplant recipient	green	3		F	45	55054
55055	1.11134	1.43478	1.44555	1.36263	1.23015	1.14657	1.12748	1.55919	1.35975	1.97591	20	Kidney transplant recipient	green	4	Tacrolimus	M	80	55055
55056	26.9764	10.9878	18.4281	12.3172	34.7899	19.1929	24.2002	43.1274	31.1242	1.91886	20	Kidney transplant recipient	green	4	Tacrolimus	M	60	55056
55057	6.96854	4.33864	5.45775	3.14961	7.59985	7.41842	8.93798	10.072	6.77203	1.49896	20	Kidney transplant recipient	green	3	Not specified	F	65	55057
55058	179.055	149.704	150.545	125.398	268.442	293.661	299.975	320.322	297.247	1.73181	20	Kidney transplant recipient	green	3		M	30	55058
55059	21.7414	10.9368	8.26817	4.2761	22.1289	19.101	18.9845	27.3113	11.7932	8.34021	20	control sample convalescent plasma blood donor 2021	green	unknown				55059
55060	1.4182	1.05545	1.06654	1.14046	1.34548	1.27166	1.2815	1.39346	1.24493	1.10877	20	control sample convalescent plasma blood donor 2021	green	unknown				55060
55061	1.06047	1.10309	1.18144	1.15876	1.1834	1.11048	1.08626	1.20867	1.12124	1.56422	20	Kidney transplant recipient	green	4	Tacrolimus	M	75	55061
55062	109.267	72.9462	73.8558	56.8778	175.223	144.616	166.936	228.283	173.619	2.94243	20	Kidney transplant recipient	green	4	Not specified	F	35	55062
55063	10.3563	3.00656	6.1345	2.86271	11.426	9.65619	5.41928	16.6551	8.77126	1.30426	20	Kidney transplant recipient	green	4	Not specified	M	70	55063
55064	176.595	154.048	145.058	125.864	234.197	252.353	268.39	272.055	245.881	1.74366	20	Kidney transplant recipient	green	4	Tacrolimus	M	45	55064
55065	89.8667	54.3607	54.6749	30.5434	102.46	104.221	107.688	140.483	87.3829	4.89899	20	Kidney transplant recipient	green	3	Not specified	M	35	55065
55066	60.3654	27.0797	41.9174	21.9283	86.486	60.63	63.602	117.394	82.9196	1.45852	20	Kidney transplant recipient	green	4	Tacrolimus	F	75	55066
55067	85.6991	59.5189	62.0497	41.1055	89.7923	118.341	118.597	125.094	104.681	4.54939	20	Kidney transplant recipient	green	4	Not specified	F	55	55067
55068	82.4049	49.2219	52.2715	35.5734	100.098	87.8828	99.8611	129.866	97.7264	1.84547	20	Kidney transplant recipient	green	3	Tacrolimus	M	40	55068
55069	1.46624	1.39849	1.35364	1.90537	1.64597	1.41459	1.67373	1.79033	1.78435	1.6176	20	Kidney transplant recipient	green	2 or more	Tacrolimus	F	60	55069
55070	182.245	136.258	136.703	116.713	263.462	252.121	265.249	291.849	257.413	59.113	20	Kidney transplant recipient	green	3	Not specified	M	30	55070
55071	1.05578	1.18316	1.0442	1.08589	1.28511	1.04535	1.15257	1.07128	1.26568	6.01225	20	Kidney transplant recipient	green	4	Tacrolimus	F	40	55071
55072	3.95631	2.75587	3.97396	1.64956	4.16631	4.06535	4.74679	6.01714	5.57967	1.31433	20	Kidney transplant recipient	green	4	Tacrolimus	M	50	55072
55073	72.6541	51.5416	57.1524	43.1143	133.071	117.989	131.511	150.383	131.214	1.93404	20	Inflammatory bowel disease	green	3	Tacrolimus	F	40	55073
55074	69.4749	49.1414	45.3289	22.6655	82.2488	81.9961	90.9662	97.6621	75.2369	2.08652	20	Inflammatory bowel disease	green	3	alpha 4 beta 7 antagonist	F	50	55074
55075	93.2732	52.0773	66.3426	27.1998	96.7933	96.9948	104.383	132.595	98.8756	1.59733	20	Inflammatory bowel disease	green	3	TNF-alpha antagonist	M	65	55075
55076	16.2531	11.9028	14.0358	7.07534	14.8872	18.5443	18.7047	20.5333	17.0686	2.77369	20	Inflammatory bowel disease	green	2 or more		M	30	55076
55077	203.542	154.728	111.12	72.6627	342.931	380.14	345.981	403.807	239.601	1.4048	20	Inflammatory bowel disease	green	2 or more		M	35	55077
55078	155.525	120.785	131.355	91.9102	339.064	335.288	367.246	411.494	349.731	147.672	20	Inflammatory bowel disease	green	3	TNF-alpha antagonist	F	45	55078
55079	252.482	154.225	183.854	152.452	348.486	228.921	298.233	453.871	328.181	29.1555	20	Inflammatory bowel disease	green	2 or more	TNF-alpha antagonist	M	35	55079
55080	178.043	132.286	112.472	85.2452	227.409	259.158	257.558	274.847	198.737	1.43754	20	Healthy	green	2 or more		M	75	55080
55081	215.792	157.055	143.438	106.943	248.016	286.578	276.168	302.267	223.09	1.56511	20	Healthy	green	2 or more		M	70	55081
55082	24.9601	7.9812	5.53138	3.14827	12.3355	6.96381	7.59382	12.8495	4.21164	45.7262	20	QC sample	green	unknown				55082
55083	1.25466	0.933777	1.03249	1.0933	1.11359	1.33595	1.22968	1.2874	1.21788	1.27692	20	Kidney transplant recipient	green	4	Tacrolimus	M	75	55083
55084	142.883	110.932	106.439	85.471	215.497	221.203	228.24	270.56	224.722	1.3487	20	Kidney transplant recipient	green	4	Tacrolimus	F	40	55084
55085	161.475	102.523	90.5444	64.004	212.589	189.953	204.244	275.072	163.98	1.62885	20	Kidney transplant recipient	green	3	Tacrolimus	F	45	55085
55086	1.23642	1.07794	1.26889	1.29617	1.31698	1.2211	1.1761	1.44025	1.34436	1.4935	20	Kidney transplant recipient	green	3	Tacrolimus	M	70	55086
55087	0.832266	1.01679	1.12749	1.11596	1.25455	1.38377	1.20735	1.24009	1.35637	1.35637	20	Kidney transplant recipient	green	4	Tacrolimus	M	80	55087
55088	54.9629	19.5923	33.002	18.9703	69.0139	22.6933	41.1589	99.0598	58.164	1.36608	20	Kidney transplant recipient	green	4	Tacrolimus	M	75	55088
55089	39.4122	34.5298	30.8775	26.544	33.785	38.7196	39.0746	39.4158	35.2456	1.05801	20	Kidney transplant recipient	green	3	Tacrolimus	M	50	55089
55090	3.03986	2.81003	3.2523	1.52023	3.83976	5.21411	6.11679	5.12359	5.27876	1.26214	20	Kidney transplant recipient	green	4	Not specified	F	65	55090
55091	71.9878	72.4483	83.8063	50.8066	90.1448	123.068	139.308	112.918	152.249	1.17551	20	Kidney transplant recipient	green	3		M	60	55091
55092	163.808	143.448	124.893	107.452	165.531	195.283	193.079	206.446	169.268	1.31826	20	Kidney transplant recipient	green	3		F	55	55092
55093	109.332	103.769	105.727	92.9715	171.084	202.706	196.396	204.868	193.955	20.3618	20	Kidney transplant recipient	green	2 or more	Not specified	F	65	55093
55094	44.1557	24.6712	32.7749	13.4095	49.768	30.9552	45.7123	69.8003	52.2892	3.12655	20	Kidney transplant recipient	green	4	Not specified	M	55	55094
55095	10.9783	5.61853	4.13603	2.36846	11.6251	9.43526	9.51948	13.6887	6.52102	5.1277	20	control sample convalescent plasma blood donor 2021	green	unknown				55095
55096	0.896378	0.90951	0.970246	1.09337	1.19963	1.00426	1.19113	1.22511	1.00426	2.31357	20	Control sample, negative	green	na				55096
55097	19.2464	15.2644	16.4704	6.32315	22.6177	43.577	35.4651	32.6196	29.5617	1.43989	20	Kidney transplant recipient	green	4		M	55	55097
55098	1.05841	0.915809	0.903789	1.01402	1.29355	1.02663	1.15516	1.18285	1.2013	1.16438	20	Kidney transplant recipient	green	4		M	45	55098
55099	20.8382	11.9743	10.4203	5.2209	25.7967	30.2677	30.4397	36.1144	18.1875	2.51589	20	Kidney transplant recipient	green	3	Tacrolimus	M	50	55099
55100	1.69071	1.46745	1.19954	1.12061	1.76642	1.9603	1.70825	2.30929	1.18961	1.06238	20	Kidney transplant recipient	green	3	Tacrolimus	M	65	55100
55101	63.1855	22.7943	25.0822	10.7385	63.6802	42.4037	41.3437	93.7397	39.1479	3.99006	20	Kidney transplant recipient	green	3	Tacrolimus	F	15	55101
55102	1.39878	1.34894	1.51841	1.37885	1.23958	1.24894	1.25656	1.14198	1.3533	1.31526	20	Kidney transplant recipient	green	4	Not specified	M	80	55102
55103	191.365	152.678	142.73	72.1259	250.779	179.909	281.643	319.318	239.55	1.51542	20	Kidney transplant recipient	green	3	Not specified	M	75	55103
55104	172.628	143.049	135.654	103.356	267.538	284.804	319.759	325.091	281.503	1.4909	20	Kidney transplant recipient	green	3	Tacrolimus	M	40	55104
55105	1.7474	1.06106	1.37939	2.99908	1.87171	1.55431	1.51271	1.82015	1.73276	3.5679	20	Kidney transplant recipient	green	3		M	65	55105
55106	0.953608	0.979897	1.02872	1.04425	1.56496	1.51579	1.30273	1.7064	1.47423	1.10223	20	Kidney transplant recipient	green	4	Not specified	F	55	55106
55111	1.19788	1.11509	1.23018	1.1209	1.24106	1.09023	1.13589	1.20037	1.16256	1.04148	20	Control sample, negative, no serum	green	na				55111
55112	1.00739	0.833422	1.00498	1.04929	1.21102	1.11336	1.20405	1.19272	1.1855	1.1213	20	Control sample, negative, no serum	green	na				55112
55113	1.29566	1.10841	1.10531	1.21682	1.03454	1.10134	0.890864	1.00919	1.05458	1.07796	20	Control sample, negative, no serum	green	na				55113
55114	1.27168	1.02157	1.16421	1.16421	1.16738	1.1734	1.05968	1.23403	1.11086	1.1552	20	Control sample, negative, no serum	green	na				55114
55115	1.09668	1.33152	1.0475	1.05937	1.06596	1.0748	1.14374	1.12683	0.96054	0.94683	20	Control sample, negative, no serum	green	na				55115
55116	1.0475	1.13483	1.08679	1.05393	1.60587	1.45059	1.63044	1.68628	1.69188	1.29263	20	Control sample, negative, no serum	green	na				55116
55117	41.9324	27.9352	20.562	13.5485	33.9664	37.0572	36.1165	43.9948	22.51	16.7315	20	control sample convalescent plasma blood donor 2021	green	unknown				55117
55118	39.6933	27.5547	18.4402	10.5018	39.9946	43.5043	42.5015	49.9635	27.2532	16.8714	20	control sample convalescent plasma blood donor 2021	green	unknown				55118
55119	44.2124	25.7473	15.5717	9.25584	50.6779	43.9883	45.2963	60.2078	25.2897	16.2581	20	control sample convalescent plasma blood donor 2021	green	unknown				55119
55120	4.4468	2.68153	2.10242	1.46748	4.78735	3.79419	4.21178	5.31781	3.31401	2.05613	20	control sample convalescent plasma blood donor 2021	green	unknown				55120
55121	1.23571	1.0846	1.14501	1.12161	1.12578	1.04884	1.142	1.20828	1.22618	1.37326	20	Multiple sclerosis	green	4	anti-CD20	F	35	55121
55122	9.69668	7.02069	6.81669	4.7647	7.23891	5.88169	7.29707	7.95629	6.95454	0.79475	20	Multiple sclerosis	green	3		M	60	55122
55123	148.542	124.252	114.869	108.74	216.694	244.236	261.645	264.357	227.754	1.88793	20	Multiple sclerosis	green	3		F	70	55123
55124	0.976162	0.916999	1.00859	0.983933	1.4372	1.12474	1.22693	1.30328	1.29166	1.38847	20	Multiple sclerosis	green	3	anti-CD20	F	35	55124
55125	40.7284	26.142	27.0808	12.7111	49.0701	41.5453	61.7681	62.8655	56.7516	1.80519	20	Multiple sclerosis	green	3	anti-CD20	F	45	55125
55126	1.18477	0.987685	1.11086	1.03694	1.60583	1.27619	1.29401	1.51017	1.43861	1.02375	20	Multiple sclerosis	green	4	anti-CD20	F	45	55126
55127	1.67925	1.00981	1.40288	1.14382	1.44239	1.23476	1.26555	1.89295	1.60211	1.34258	20	Multiple sclerosis	green	4	anti-CD20	F	35	55127
55128	120.368	56.1988	53.1276	41.8229	141.56	87.1941	104.241	173.811	86.9637	2.46856	20	Multiple sclerosis	green	3		F	55	55128
55129	167.314	146.343	127.914	97.3203	279.752	263.324	322.076	326.087	275.017	1.62666	20	Multiple sclerosis	green	3	Alpha 4 beta 1 antagonist	F	50	55129
55130	148.554	115.233	108.883	101.819	238.751	229.486	256.006	265.271	228.426	1.96709	20	Multiple sclerosis	green	3		F	70	55130
55143	108.877	96.8453	88.9626	88.0736	149.915	167.106	170.444	171.404	151.15	1.18941	20	Multiple sclerosis	green	3		F	60	55143
55144	5.10727	4.15995	1.12857	0.991169	6.36289	7.83594	9.66891	6.49888	1.32712	1.29429	20	Multiple sclerosis	green	3		F	70	55144
55145	55.1093	29.1462	29.2031	12.7844	70.5078	57.2339	63.6548	92.8573	58.2835	2.47145	20	Multiple sclerosis	green	4	anti-CD20	F	70	55145
55146	82.9	84.5854	74.384	60.0132	124.4	144.632	177.167	140.804	159.76	2.02526	20	Multiple sclerosis	green	3		M	65	55146
55155	42.8029	22.9814	16.8825	7.04444	49.2744	44.337	42.5905	61.2651	25.4944	14.7129	20	control sample convalescent plasma blood donor 2021	green	unknown				55155
55156	1.58091	1.2355	1.06728	1.14298	1.90427	1.51582	1.73719	2.05852	1.45539	1.35158	20	control sample convalescent plasma blood donor 2021	green	unknown				55156
55157	14.2618	8.7345	9.87024	2.90438	16.879	17.967	19.8648	21.9523	16.9549	1.93128	20	Multiple sclerosis	green	2 or more	Alpha 4 beta 1 antagonist	F	55	55157
55158	1.17816	1.19064	1.28072	1.0907	1.29719	1.08457	1.11839	1.30686	1.20484	2.09942	20	Multiple sclerosis	green	4	Fingolimod	F	55	55158
55159	12.4515	3.99855	7.08734	4.16176	15.5334	6.14551	9.1383	21.372	11.5535	1.63484	20	Multiple sclerosis	green	4	Fingolimod	F	50	55159
55160	1.35797	1.31236	1.40778	1.15874	1.17035	1.17035	1.31636	1.48323	1.28507	1.61607	20	Multiple sclerosis	green	4	Fingolimod	F	50	55160
55161	183.011	155.509	149.045	84.5358	201.186	210.768	246.003	239.605	223.378	1.40389	20	Multiple sclerosis	green	3		F	65	55161
55162	1.15483	1.10323	1.04205	1.06086	1.14514	1.28511	1.25154	1.15257	1.15351	1.06154	20	Multiple sclerosis	green	4	anti-CD20	F	35	55162
55163	160.878	103.683	72.8661	51.0591	183.825	148.458	164.554	220.887	115.421	2.08914	20	Multiple sclerosis	green	3	Not specified	M	75	55163
55164	20.4172	9.96287	12.5147	4.24184	25.2871	21.2142	25.6618	33.8237	24.1467	2.25117	20	Multiple sclerosis	green	3		F	45	55164
55165	3.93869	2.91479	3.78682	2.68991	5.04413	4.63177	5.19002	5.82995	6.40179	6.25786	20	Multiple sclerosis	green	4	Fingolimod	F	55	55165
55166	12.6142	7.34763	7.45159	1.99789	12.0641	9.44542	14.4446	14.3653	11.4292	2.97455	20	Multiple sclerosis	green	2 or more		M	55	55166
55179	1.32851	1.42493	1.48773	1.20507	1.44357	1.31251	1.16689	1.03849	1.28339	1.06913	20	Multiple sclerosis	green	4		F	65	55179
55180	155.306	125.135	119.176	109.608	190.9	191.851	204.875	212.904	176.984	2.01099	20	Multiple sclerosis	green	3		F	60	55180
55181	149.361	116.668	111.809	107.28	242.31	252.69	252.789	272.364	246.165	1.39138	20	Multiple sclerosis	green	3		F	60	55181
55182	1.1707	1.15756	1.12545	1.20569	1.1179	1.24035	1.35987	1.34918	1.41467	1.45208	20	Multiple sclerosis	green	4	anti-CD20	F	35	55182
55191	17.8549	8.90912	6.37513	3.34202	21.5808	22.2162	21.2498	30.5168	12.1153	8.67324	20	control sample convalescent plasma blood donor 2021	green	unknown				55191
55192	1.54487	1.34166	1.28996	1.21476	1.94913	1.98761	2.05906	2.46277	1.83101	1.28603	20	control sample convalescent plasma blood donor 2021	green	unknown				55192
55193	1.20752	1.1263	1.26009	1.24581	1.05817	0.930189	0.932507	0.925059	1.02187	5.28337	20	Multiple sclerosis	green	3	anti-CD20	F	55	55193
55194	114.846	73.211	86.5819	65.2679	138.039	142.543	141.204	179.182	153.985	1.2626	20	Multiple sclerosis	green	3		F	65	55194
55195	1.41454	1.2136	1.93976	1.29274	1.23283	1.23597	1.32587	1.42777	1.33281	0.752544	20	Multiple sclerosis	green	4	anti-CD20	F	45	55195
55196	149.679	101.182	107.388	73.1808	180.469	181.488	195.105	234.559	199.433	1.51503	20	Multiple sclerosis	green	3		F	65	55196
55197	158.188	102.314	113.552	86.4103	167.721	168.367	163.441	214.315	165.783	1.56486	20	Multiple sclerosis	green	3		F	50	55197
55198	140.747	109.229	103.88	90.3977	178.277	203.297	198.896	222.771	176.589	1.4328	20	Multiple sclerosis	green	3		F	45	55198
55199	33.6667	28.3642	26.1573	22.3951	27.8273	33.9072	33.754	34.6168	29.6013	0.725839	20	Multiple sclerosis	green	3		F	20	55199
55200	149.787	101.481	105.507	90.1537	181.501	190.982	195.579	231.329	183.471	1.75249	20	Multiple sclerosis	green	3		F	65	55200
55201	207.846	144.255	145.162	138.493	243.388	243.211	254.965	316.387	244.36	7.66058	20	Multiple sclerosis	green	3		M	55	55201
55202	183.836	142.348	136.448	122.739	193.167	233.415	239.373	244.669	209.054	1.53827	20	Multiple sclerosis	green	3		F	65	55202
55208	198.265	172.262	160.956	116.863	191.155	223.697	245.1	240.605	218.463	1.17214	20	Healthy	green	3		M	60	55208
55215	1.06229	1.1054	1.17874	1.08937	1.17731	1.17361	1.26127	1.25319	1.26127	1.19207	20	Multiple sclerosis	green	4		F	30	55215
55216	147.764	127.569	129.966	97.1296	203.132	255.886	265.586	261.747	241.797	1.39501	20	Multiple sclerosis	green	3		M	25	55216
55217	303.813	254.337	227.763	2.27232	329.979	423.223	488.955	500.652	419.928	1.52511	20	Multiple sclerosis	green	3	anti-CD20	F	55	55217
55218	111.663	97.9749	90.1532	65.1375	133.036	184.292	181.067	182.104	154.23	1.35926	20	Multiple sclerosis	green	3		F	70	55218
55227	8.25062	4.04766	2.83791	1.8961	10.5487	9.40136	9.16308	13.6377	6.42269	4.73479	20	control sample convalescent plasma blood donor 2021	green	unknown				55227
55228	0.911919	1.03653	1.04268	0.971856	1.26591	1.06566	1.19041	1.23856	1.19322	2.3657	20	control sample convalescent plasma blood donor 2021	green	unknown				55228
55229	26.0334	17.6512	20.1193	12.8548	30.1338	32.949	36.8859	39.6572	34.5766	1.1417	20	Multiple sclerosis	green	3		F	70	55229
55230	178.896	138.686	140.118	112.706	186.918	210.196	218.071	236.33	204.132	1.10222	20	Multiple sclerosis	green	3	Alpha 4 beta 1 antagonist	F	55	55230
55231	1.19521	0.966262	1.22579	0.869859	1.07509	1.15431	1.20472	1.09029	1.1703	1.33219	20	Multiple sclerosis	green	3	anti-CD20	F	35	55231
55232	1.1669	1.03638	1.12597	1.15685	1.09907	1.13478	1.01781	1.15325	1.04385	1.37896	20	Multiple sclerosis	green	3	anti-CD20	F	30	55232
55233	1.13827	1.11625	1.02976	1.1647	1.27525	1.42397	1.52888	1.61089	1.57167	3.12667	20	Multiple sclerosis	green	3		F	35	55233
55234	1.22165	1.34435	1.24935	1.3117	1.20431	1.23994	1.36016	1.36295	1.36114	1.73866	20	Multiple sclerosis	green	4	anti-CD20	F	60	55234
55235	1.0559	0.961744	1.06725	0.876458	1.46197	1.4053	1.55043	1.65364	1.34403	1.21267	20	Multiple sclerosis	green	4	anti-CD20	F	50	55235
55236	22.5031	15.2499	17.179	11.6696	22.3432	24.6837	26.2858	31.3923	22.531	2.518	20	Multiple sclerosis	green	4	Fingolimod	F	55	55236
55237	5.15853	3.14043	3.7391	2.38548	4.85688	4.90077	5.25627	6.85658	5.69009	1.91101	20	Multiple sclerosis	green	4	anti-CD20	F	55	55237
55238	162.048	142.439	115.84	113.934	223.757	260.486	253.559	262.499	233.745	1.76173	20	Multiple sclerosis	green	3		F	65	55238
55251	124.531	91.7904	83.7252	61.5461	176.313	209.771	196.895	224.667	165.035	2.91489	20	Multiple sclerosis	green	3	Cladribine	F	50	55251
55252	190.789	133.726	141.544	115.55	227.052	250.535	247.574	271.015	235.236	1.35838	20	Multiple sclerosis	green	3		F	50	55252
55253	155.771	92.3456	76.5592	30.9696	144.092	171.601	162.394	196.891	109.262	1.86363	20	Multiple sclerosis	green	3		F	55	55253
55254	115.444	88.8427	70.1615	57.0958	80.2296	93.0977	94.459	94.6717	72.9766	1.80559	20	Multiple sclerosis	green	2 or more		M	50	55254
55263	1.96775	1.60522	2.04965	1.51497	2.60665	2.99413	3.03717	3.27396	2.97261	1.4801	20	Multiple sclerosis	green	4	Cladribine	F	40	55263
55264	1.24188	1.26687	1.32965	1.07849	1.31726	1.45913	1.47755	1.68483	1.53651	11.6961	20	Multiple sclerosis	green	4		F	45	55264
55265	1.23446	1.18782	1.32234	0.97717	1.12296	1.1692	1.21571	1.17625	1.23792	5.74569	20	Multiple sclerosis	green	4	anti-CD20	F	60	55265
55266	1.0256	1.2815	1.44709	0.897634	1.17383	1.19081	1.68472	1.17383	1.50163	1.18779	20	Multiple sclerosis	green	4	Fingolimod	F	50	55266
55275	60.5764	33.1144	21.9261	10.9639	43.8231	40.4931	41.259	58.8078	22.1118	13.6205	20	control sample convalescent plasma blood donor 2021	green	unknown				55275
55276	3.71379	2.32705	2.04117	1.70135	3.81269	3.66751	3.60097	5.33698	2.59324	2.00894	20	control sample convalescent plasma blood donor 2021	green	unknown				55276
55277	4.47149	2.76117	3.59923	2.10613	4.08041	4.99923	5.28417	5.60432	4.88397	5.41756	20	Multiple sclerosis	green	4	anti-CD20	F	45	55277
55278	130.836	119.136	108.276	102.038	196.861	204.528	225.15	249.547	207.433	1.29542	20	Multiple sclerosis	green	3		F	70	55278
55279	1.23985	1.27521	1.36461	1.2045	1.11839	1.01693	1.14375	1.25565	1.18722	1.83661	20	Multiple sclerosis	green	3	anti-CD20	F	40	55279
55280	193.391	144.661	149.977	125.089	297.31	287.776	296.629	362.084	285.128	7.94655	20	Multiple sclerosis	green	3		F	60	55280
55281	179.171	167.412	153.902	114.361	281.477	300.203	322.175	334.16	310.524	1.44735	20	Multiple sclerosis	green	3		F	60	55281
55282	138.213	111.946	103.19	79.1486	180.218	222.628	215.938	217.687	181.836	1.17489	20	Multiple sclerosis	green	3	HSCT	F	60	55282
55283	141.706	123.247	117.279	107.101	214.431	240.646	244.643	256.299	226.213	1.67675	20	Multiple sclerosis	green	3		F	50	55283
55284	2.79116	2.36395	2.87273	1.69984	3.68885	4.22076	4.50199	4.32265	4.53623	16.1133	20	Multiple sclerosis	green	3	anti-CD20	F	50	55284
55285	102.619	76.1629	63.33	37.5246	159.093	172.482	181.618	202.41	142.554	2.07874	20	Multiple sclerosis	green	4	anti-CD20	F	55	55285
55286	187.036	159.48	137.109	104.368	270.316	310.352	313.696	332.925	274.775	15.166	20	Multiple sclerosis	green	V1		F	30	55286
55299	115.656	94.3346	90.9979	80.9311	131.64	145.791	154.346	164.26	136.997	1.30648	20	Multiple sclerosis	green	3		F	55	55299
55300	132.144	85.1768	87.8716	69.3929	229.843	193.586	206.092	276.19	197.79	1.4379	20	Multiple sclerosis	green	3		M	50	55300
55301	39.576	26.3847	29.8102	12.8316	50.8497	53.4708	60.9407	63.5617	54.4755	3.29137	20	Multiple sclerosis	green	4	Fingolimod	M	55	55301
55302	13.1297	6.25337	7.78671	4.3898	15.3267	10.3902	11.4634	18.3531	11.8497	1.02301	20	Multiple sclerosis	green	3		F	50	55302
55311	34.8595	17.2918	11.929	6.75111	41.4603	36.1292	38.5083	52.7833	22.0305	13.5713	20	control sample convalescent plasma blood donor 2021	green	unknown				55311
55312	1.8286	1.3997	1.54596	1.17635	2.24608	1.92053	1.97456	2.36125	1.96374	1.64612	20	control sample convalescent plasma blood donor 2021	green	unknown				55312
55313	179.494	66.0346	50.3383	39.581	235.1	129.224	137.679	290.751	92.1861	1.36711	20	Multiple sclerosis	green	4	anti-CD20	F	45	55313
55314	148.82	104.943	101.078	75.8434	183.127	165.672	182.404	221.343	159.991	1.46234	20	Multiple sclerosis	green	3		F	70	55314
55315	137.968	124.364	119.034	107.046	201.706	242.43	235.56	235.893	219.028	9.5779	20	Multiple sclerosis	green	3		M	55	55315
55316	188.048	119.761	129.827	85.6749	255.802	237.2	254.12	326.005	261.95	1.50577	20	Multiple sclerosis	green	3	Leflunomide	F	50	55316
55317	117.202	71.4024	72.8704	48.3851	167.2	139.148	168.436	216.877	157.067	13.9968	20	Multiple sclerosis	green	3		F	45	55317
55318	129.855	110.898	108.449	87.1417	201.214	245.44	237.586	247.356	219.634	1.54348	20	Multiple sclerosis	green	3		F	75	55318
55319	191.827	151.011	161.192	137.406	340.89	320.01	336.532	387.007	345.157	1.61277	20	Multiple sclerosis	green	3		F	65	55319
55320	1.74205	1.24941	1.82309	1.41333	2.7293	2.32105	2.59066	3.39944	2.35955	1.22916	20	Multiple sclerosis	green	4	Fingolimod	F	60	55320
55321	3.1319	2.02149	2.50941	1.49272	3.42774	3.01411	3.44438	4.60421	2.97404	1.04987	20	Multiple sclerosis	green	4	HSCT	F	60	55321
55322	1.15257	1.04124	1.19958	0.837998	1.42543	1.14228	1.38381	1.66445	1.51333	1.32743	20	Multiple sclerosis	green	3	anti-CD20	F	35	55322
55323	127.676	121.012	112.363	107.33	201.735	223.267	238.036	225.005	220.785	1.62673	20	serum standard	green	3				55323
55324	136.213	117.69	113.973	95.0089	194.003	214.934	220.193	228.081	204.363	1.43124	20	serum standard	green	3				55324
55325	162.539	137.49	133.704	121.463	252.989	266.823	275.123	286.536	259.502	1.54148	20	serum standard	green	3				55325
55326	201.016	147.724	148.276	130.045	254.184	259.932	274.653	309.318	251.24	1.47317	20	serum standard	green	3				55326
55327	196.151	144.18	128.105	112.326	267.79	260.233	278.842	314.358	242.759	1.5465	20	serum standard	green	3				55327
55328	163.424	112.61	110.274	77.566	209.516	199.494	212.448	259.203	192.99	1.21326	20	serum standard	green	3				55328
55329	103.519	63.6462	61.4933	44.4049	115.529	105.339	117.974	138.588	104.232	1.09649	20	serum standard	green	3				55329
55330	43.8878	26.6371	27.6032	16.7698	56.9512	50.5461	54.4448	67.6726	49.8963	1.21244	20	serum standard	green	3				55330
55331	19.876	12.5313	12.9633	7.44285	27.7128	23.275	25.979	30.4993	22.6042	1.15886	20	serum standard	green	3				55331
55332	2.47766	1.92757	1.92757	1.53262	3.33079	3.29558	3.03647	4.15497	2.994	1.1832	20	serum standard	green	3				55332
55335	192.647	140.268	132.533	101.217	203.527	209.588	222.042	256.273	203.594	1.49949	20	Kidney transplant recipient	green	4	Tacrolimus	F	60	55335
55336	188.86	148.397	149.936	114.311	247.256	290.558	286.297	307.833	263.314	1.64686	20	Multiple sclerosis	green	3		F	35	55336
55337	87.1365	57.5349	50.2209	37.3205	90.0794	122.243	112.472	134.185	89.4687	97.7131	20	Multiple sclerosis	green	unknown		F	45	55337
55338	123.708	85.8713	81.5717	53.8085	146.298	163.994	177.181	207.387	148.609	1.7454	20	Multiple sclerosis	green	3		F	75	55338
55347	23.6187	12.0657	8.61889	4.08701	21.4884	22.3036	20.8479	29.8152	12.3076	8.34798	20	control sample convalescent plasma blood donor 2021	green	unknown				55347
55348	1.44662	1.38231	1.2896	1.12959	1.44619	1.61412	1.60069	1.61412	1.31445	1.18424	20	control sample convalescent plasma blood donor 2021	green	unknown				55348
55349	126.638	97.9194	95.7313	55.5522	194.755	242.912	255.389	265.245	227.567	1.84561	20	Multiple sclerosis	green	3		M	85	55349
55350	195.985	147.921	126.66	81.1154	210.853	255.641	233.089	284.265	203.204	1.55197	20	Multiple sclerosis	green	3		F	45	55350
55351	1.63272	1.66513	1.97753	1.75961	1.72159	2.18592	2.58123	1.94749	2.75819	1.69649	20	Multiple sclerosis	green	4		F	55	55351
55352	124.426	70.1246	50.0098	32.1212	101.077	98.0057	87.1418	123.493	58.0795	0.988333	20	Multiple sclerosis	green	3		F	25	55352
55353	1.25272	1.06543	1.55692	1.08514	1.10912	1.04224	0.993741	1.13258	1.12672	0.607115	20	Multiple sclerosis	green	4		F	60	55353
55354	178.733	110.09	109.118	82.5678	200.51	188.461	200.096	254.408	199.682	1.74895	20	Multiple sclerosis	green	3		F	30	55354
55355	138.853	121.389	116.345	108.779	162.443	187.805	193.873	205.602	188.546	1.4233	20	Multiple sclerosis	green	3		F	45	55355
55356	165.694	143.255	124.472	97.5018	199.622	226.874	237.415	251.316	214.768	2.89689	20	Multiple sclerosis	green	3		F	65	55356
55357	206.426	165.804	156.713	121.015	235.674	266.497	269.993	295.823	253.226	1.33298	20	Multiple sclerosis	green	3		F	75	55357
55358	2.88871	2.76777	4.06836	1.22857	1.74842	3.68097	4.17326	3.30262	4.82188	2.37708	20	Multiple sclerosis	green	3	anti-CD20	M	35	55358
55371	100.458	72.0684	73.4879	47.0088	140.764	163.17	158.623	187.685	143.87	1.17748	20	Multiple sclerosis	green	3		M	65	55371
55372	1.84306	1.44478	1.77239	1.59666	1.75429	1.97058	2.05377	2.27563	2.10924	2.30891	20	Multiple sclerosis	green	3	anti-CD20	F	45	55372
55373	1.1799	1.30862	1.84053	1.16151	1.22273	1.10819	1.19409	1.17501	1.33538	1.15455	20	Multiple sclerosis	green	3		F	50	55373
55374	110.243	66.4348	42.3709	17.7815	106.651	132.884	118.564	150.868	61.6887	1.65641	20	Multiple sclerosis	green	3	cd52	F	40	55374
55383	8.67203	4.67874	3.53911	1.91626	10.8725	10.9796	10.511	14.6834	7.14191	4.17122	20	control sample convalescent plasma blood donor 2021	green	unknown				55383
55384	1.21782	1.14849	1.26021	1.17694	1.07809	0.969041	1.14592	1.12768	1.06429	2.0782	20	Control sample, negative	green	na				55384
55385	181.495	86.4272	75.1067	48.327	212.795	166.642	187.076	310.736	138.575	1.54313	20	Multiple sclerosis	green	4	anti-CD20	F	50	55385
55386	1.4134	1.14256	1.31361	1.29936	1.5708	1.53906	1.42783	1.79488	1.55317	2.51453	20	Multiple sclerosis	green	3	Fingolimod	F	55	55386
55387	1.81964	1.32583	1.6211	0.846482	1.91193	1.92785	1.91035	2.76315	2.04689	1.29262	20	Multiple sclerosis	green	3	anti-CD20	F	35	55387
55388	10.0711	5.20633	5.65562	3.00633	5.8141	5.32778	4.98146	7.69308	4.44356	0.967457	20	Multiple sclerosis	green	3	anti-CD20	M	45	55388
55389	10.41	19.9796	10.1446	1.18961	5.52642	17.3969	38.4898	13.8358	11.6443	1.26218	20	Multiple sclerosis	green	4		F	55	55389
55390	181.191	142.36	149.136	119.687	180.098	210.38	213.051	223.906	196.338	1.76674	20	Multiple sclerosis	green	3		F	30	55390
55391	144.29	137.656	131.915	97.023	158.579	180.928	187.659	194.218	183.316	1.83177	20	Multiple sclerosis	green	3		F	25	55391
55392	166.861	142.793	150.671	117.537	218.018	244.028	270.873	273.567	267.715	3.27916	20	Multiple sclerosis	green	2 or more	anti-CD20	F	35	55392
55393	5.52023	2.48127	4.21297	2.56463	5.1902	4.14649	4.60696	7.16507	5.59609	91.6342	20	Multiple sclerosis	green	3	anti-CD20	F	35	55393
55394	163.305	141.778	134.287	88.4738	222.677	277.32	296.852	277.396	271.544	1.82512	20	Multiple sclerosis	green	3		F	65	55394
55395	1.54849	1.29808	1.289	1.28736	2.09942	2.25728	2.18962	2.77078	2.13324	1.00564	20	Control sample, negative, no serum	green	na				55395
55396	1.52879	1.33682	1.47623	1.46316	1.34799	1.40545	1.47035	1.84042	1.55904	0.996253	20	Control sample, negative, no serum	green	na				55396
55397	1.39739	1.20909	1.28062	1.17953	1.67508	1.49536	1.52786	1.9037	1.73479	1.02352	20	Control sample, negative, no serum	green	na				55397
55398	3.95019	2.0545	2.16416	1.51791	5.38136	4.05456	4.30559	6.26888	3.65339	1.18245	20	Control sample, negative, no serum	green	na				55398
55399	7.37385	3.91426	4.14606	2.92331	8.61772	7.81679	8.29901	11.3666	7.87266	1.17686	20	Control sample, negative, no serum	green	na				55399
55400	1.77278	1.29243	1.46068	1.39057	1.66531	1.52619	1.6254	1.77619	1.44798	1.019	20	Control sample, negative, no serum	green	na				55400
55401	1.72842	1.14335	1.30973	1.16586	1.58427	1.36863	1.63629	1.95426	1.5048	1.02349	20	Control sample, negative, no serum	green	na				55401
55402	1.89315	1.42459	1.42459	1.38904	1.88358	1.71374	1.75532	2.26947	1.97763	1.00177	20	Control sample, negative, no serum	green	na				55402
55403	1.75272	1.27418	1.52456	1.26464	1.73922	1.8971	1.91026	1.88657	1.69974	1.0744	20	Control sample, negative, no serum	green	na				55403
55404	2.84057	1.84266	2.09417	1.47344	4.04417	3.81395	4.19446	5.15514	3.993	1.16202	20	Control sample, negative, no serum	green	na				55404
55405	32.9256	24.9817	17.8871	9.49351	28.0719	33.3353	34.6113	40.0661	21.8515	15.0251	20	control sample convalescent plasma blood donor 2021	green	unknown				55405
55406	40.0238	27.682	19.7479	12.1665	30.1821	35.6547	32.3449	41.8156	21.3013	14.0918	20	control sample convalescent plasma blood donor 2021	green	unknown				55406
55407	147.124	105.264	105.909	120.357	226.725	223.481	236.638	257.724	218.795	1.83614	20	COVID-19 Acute Omicron early sample		2 or more		F	40	55407
55408	102.217	71.0461	72.6696	66.6302	162.273	139.82	155.767	184.215	151.62	2.0431	20	COVID-19 Acute Omicron early sample		2 or more		F	35	55408
55409	124.499	107.254	108.797	115.316	247.862	259.691	266.115	286.875	264.705	3.13472	20	COVID-19 Acute Omicron early sample		2 or more		F	45	55409
55410	107.673	88.9872	98.9999	104.006	194.254	181.858	196.57	221.976	207.672	1.3888	20	COVID-19 Acute Omicron early sample		2 or more		M	35	55410
55411	137.734	93.5722	87.8192	58.0394	156.525	165	165.775	185.232	143.812	1.89178	20	COVID-19 Acute Omicron early sample		2 or more		F	40	55411
55412	99.1494	86.685	80.9678	94.9259	186.5	215.794	211.244	217.675	189.389	1.70591	20	COVID-19 Acute Delta	green	2 or more		M	35	55412
55413	60.0077	36.0051	39.4686	33.2666	55.8371	45.0403	49.1348	64.6354	46.1614	1.11915	20	COVID-19 Acute Omicron early sample		2 or more		M	60	55413
55414	106.03	91.515	81.7557	79.9361	159.503	170.222	167.395	176.908	142.925	1.38342	20	COVID-19 Acute Omicron early sample		3		F	35	55414
55415	116.112	99.3789	95.4503	106.45	207.821	230.301	228.345	239.96	209.687	1.76887	20	COVID-19 Acute Delta	green	2 or more		F	40	55415
55416	188.363	135.295	140.053	142.858	256.8	237.471	236.88	299.107	237.175	3.03046	20	COVID-19 Acute Omicron early sample	green	unknown				55416
55417	157.27	128.03	138.489	118.029	284.589	237.376	283.36	328.845	286.894	10.2199	20	COVID-19 Acute Omicron early sample		2 or more		M	35	55417
55418	96.4653	80.0385	87.6264	91.8346	172.712	159.802	173.389	200.417	188.329	1.94861	20	COVID-19 Acute Omicron early sample		2 or more		M	35	55418
55419	89.1474	68.2351	65.1519	61.9346	146.136	150.237	155.841	169.307	154.201	7.58899	20	COVID-19 Acute Omicron early sample		2 or more		F	30	55419
55420	121.618	105.19	108.384	97.2036	174.635	174.635	195.673	210.66	187.248	131.861	20	COVID-19 Acute Omicron early sample		V1		F	30	55420
55421	129.967	108.446	119.592	114.264	224.629	205.141	219.716	258.563	239.958	1.60959	20	COVID-19 Acute Omicron early sample		2 or more		M	40	55421
55422	60.6759	36.5502	1	26.5697	72.6324	65.4484	68.2115	88.6584	70.6588	1.67343	20	COVID-19 Acute Omicron early sample		2 or more		F	40	55422
55423	78.0012	61.072	65.4377	58.8407	115.754	113.648	118.314	135.948	116.084	4.16123	20	COVID-19 Acute Omicron early sample		2 or more		F	30	55423
55424	67.791	49.2611	47.3734	42.2655	69.3573	69.1434	72.6447	81.0103	66.0965	0.887747	20	COVID-19 Acute Delta	green	unknown		F	35	55424
55425	80.2838	76.3725	75.764	71.592	141.385	153.509	159.6	161.696	155.464	1.30351	20	COVID-19 Acute Omicron early sample		2 or more		M	40	55425
55426	135.208	105.548	110.386	98.6586	201.15	207.952	212.883	233.107	189.577	1.78118	20	COVID-19 Acute Delta	green	2 or more		F	25	55426
[truncated: 3,753 more rows]

## Sheet: Fig. 3ac
Keyword_1	Value_1																	Header	Legend
Keyword_2	Value_2																	row	Database reference
Keyword_3	Value_3																	RBDwt (1)	anti-RBD Wuhan
Keyword_4	Value_4																	RBDwt (1)_ace2 RATIO	ACE2-binding to RBD-Wuhan
Keyword_5	Value_5																	Spike Beta (1)_ACE2 RATIO	ACE2-binding to RBD-beta
Keyword_6	Value_6											log 10 transformed data						average MN titer Oslo	Average neutralization titer for SARS-CoV-2 Wuhan
Keyword_7	Value_7												0.843589	0.498464	Squared Pearson correlations
													-0.918471	-0.70602	Pearson correlations
row	RBDwt (1)	RBDwt (1)_ace2 RATIO	Spike Beta (1)_ACE2 RATIO	average MN titer Oslo	Sample type/patient category	Number of vaccine doses	Medication type	sex	age (5 year intervals)			RBDwt (1)	RBDwt (1)_ace2 RATIO	Spike Beta (1)_ACE2 RATIO	average MN titer Oslo
1	10000	10000	10000	10000	na	na	na					10000	10000	10000	10000
162	25.0422	90.4023	940.225	56.5619	control sample convalescent plasma	unknown						1.39867	1.95618	2.97323	1.75252
4831	22.6769	78.1958	566.735	39.9962	control sample convalescent plasma	unknown						1.35558	1.89318	2.75338	1.60202
4832	1.38106	923.79	1005.84	2	control sample convalescent plasma	unknown						0.140214	2.96557	3.00253	0.30103
9272	2.94172	1216.12	1089.95	2	control sample convalescent plasma	unknown						0.468601	3.08498	3.03741	0.30103
9308	6.13272	992.139	954.42	2	control sample convalescent plasma	unknown						0.787653	2.99657	2.97974	0.30103
16244	57.7093	165.874	680.065	47.5632	Multiple sclerosis	2	Glatirameracetate	F	65			1.76125	2.21978	2.83255	1.67727
16245	96.2087	11.679	217.578	639.819	Multiple sclerosis	2	Glatirameracetate	F	55			1.98321	1.06741	2.33761	2.80606
16246	3.39552	967.537	743.822	2	Multiple sclerosis	2	Fingolimod	F	45			0.530906	2.98567	2.87147	0.30103
16247	118.102	107.14	586.344	190.235	Multiple sclerosis	2	Glatirameracetate	F	60			2.07226	2.02995	2.76815	2.27929
16248	120.366	105.132	951.746	269.027	Multiple sclerosis	2		F	40			2.08051	2.02174	2.97852	2.4298
16249	147.724	173.661	772.843	95.122	Multiple sclerosis	2		F	65			2.16945	2.2397	2.88809	1.97828
16251	28.4447	908.31	901.696	2	Multiple sclerosis	2	Fingolimod	F	55			1.454	2.95823	2.95506	0.30103
16252	12.513	1096.8	1035.85	2	Multiple sclerosis	2	Fingolimod	F	45			1.09736	3.04013	3.0153	0.30103
16253	100.967	351.288	815.508	67.263	Multiple sclerosis	2		F	45			2.00418	2.54566	2.91143	1.82778
16255	86.4179	181.102	803.686	2	Inflammatory bowel disease	V1	TNF-alpha antagonist	M	30			1.9366	2.25792	2.90509	0.30103
16256	49.8308	525.301	765.481	2	Inflammatory bowel disease	2	TNF-alpha antagonist	F	60			1.6975	2.72041	2.88393	0.30103
16257	87.8355	249.267	932.016	2	Inflammatory bowel disease	2		M	30			1.94367	2.39666	2.96942	0.30103
16258	148.553	31.4279	163.755	95.122	Immunosuppressive therapy or immunodeficiency	2	Not specified	M	55			2.17188	1.49732	2.21419	1.97828
16259	120.515	127.343	681.199	56.5619	Immunosuppressive therapy or immunodeficiency	2	Not specified	M	30			2.08104	2.10498	2.83327	1.75252
16262	23.5747	1146.98	1011.35	2	Healthy	V1		F	45			1.37245	3.05956	3.0049	0.30103
16265	76.3276	10.6094	5.89508	639.819	Healthy	V1		M	40			1.88268	1.02569	0.77049	2.80606
16273	51.0182	48.8835	608.102	95.122	Immunosuppressive therapy or immunodeficiency	2	Not specified	F	70			1.70773	1.68916	2.78398	1.97828
16276	101.465	8.76342	34.7057	319.925	Immunosuppressive therapy or immunodeficiency	2	Not specified	M	35			2.00632	0.942673	1.5404	2.50505
16301	77.0169	11.99	6.1333	639.819	Healthy	V1		F	40			1.88659	1.07882	0.787694	2.80606
16315	1.14936	905.283	830.75	2	Multiple sclerosis	2	anti-CD20	F	55			0.0604567	2.95678	2.91947	0.30103
16316	22.1662	619.167	792.487	2	Multiple sclerosis	3	Fingolimod	M	60			1.34569	2.79181	2.89899	0.30103
16317	1.31269	1004.58	1152.9	2	Multiple sclerosis	2	anti-CD20	M	45			0.118163	3.00199	3.06179	0.30103
16318	89.6718	82.8075	766.783	56.5619	Multiple sclerosis	V1	Fingolimod	F	60			1.95266	1.91807	2.88467	1.75252
16321	1.93299	1019.98	895.102	2	Multiple sclerosis	3	Fingolimod	F	60			0.28623	3.00859	2.95187	0.30103
16322	73.0431	15.6505	167.733	538.028	Multiple sclerosis	V1		F	50			1.86358	1.19453	2.22462	2.7308
16323	78.3802	11.9019	310.741	639.819	Multiple sclerosis	2 or more	HSCT	F	35			1.89421	1.07561	2.4924	2.80606
16324	108.89	65.7903	735.559	39.9962	Multiple sclerosis	2	Not specified	M	60			2.03699	1.81816	2.86662	1.60202
16326	13.2358	759.651	909.144	2	Inflammatory bowel disease	V1	IL12_IL23 antagonist	M	50			1.12175	2.88061	2.95863	0.30103
16327	4.67438	730.271	749.446	2	Inflammatory bowel disease	V1	TNF-alpha antagonist	M	40			0.669724	2.86348	2.87474	0.30103
16330	126.542	347.386	525.877	95.122	Immunosuppressive therapy or immunodeficiency	V1	Not specified	M	50			2.10223	2.54081	2.72088	1.97828
16334	58.2975	10.6459	273.338	226.226	Multiple sclerosis	2	Alpha 4 beta 1 antagonist	F	50			1.76565	1.02718	2.4367	2.35454
16335	93.4953	44.1249	827.508	79.9887	Multiple sclerosis	2	Leflunomide	F	65			1.97079	1.64468	2.91777	1.90303
16336	62.1279	8.64567	9.30641	538.028	Healthy	V1		F	60			1.79329	0.936799	0.968782	2.7308
16339	26.7473	525.057	727.184	2	Multiple sclerosis	2	Alpha 4 beta 1 antagonist	F	50			1.42728	2.72021	2.86164	0.30103
16343	63.8377	12.5953	352.654	113.118	Healthy	2		F	30			1.80508	1.10021	2.54735	2.05353
16345	80.826	682.467	1232.09	2	Immunosuppressive therapy or immunodeficiency	2	Not specified	F	65			1.90755	2.83408	3.09064	0.30103
16386	81.0566	14.8325	395.234	380.452	Multiple sclerosis	2	cd52	F	30			1.90879	1.17122	2.59685	2.5803
16387	108.964	12.9365	174.782	452.431	Multiple sclerosis	2	Cladribine	F	45			2.03728	1.11182	2.2425	2.65555
16388	1.18769	852.427	939.977	2	Multiple sclerosis	2	anti-CD20	F	55			0.0747018	2.93066	2.97312	0.30103
16389	97.6098	73.3186	488.06	452.431	Healthy	2		F	40			1.98949	1.86521	2.68847	2.65555
16390	123.302	210.663	833.427	2	Immunosuppressive therapy or immunodeficiency	2	Not specified	F	70			2.09097	2.32359	2.92087	0.30103
16391	92.898	172.109	888.888	33.6331	Healthy	2 or more		F	60			1.96801	2.2358	2.94885	1.52677
16392	71.2847	230.242	601.458	79.9887	Healthy	2 or more		F	50			1.853	2.36219	2.77921	1.90303
16393	12.1588	894.123	1026.42	2	Immunosuppressive therapy or immunodeficiency	2	Not specified	F	50			1.08489	2.9514	3.01132	0.30103
16395	90.9635	46.463	695.635	23.7827	Immunosuppressive therapy or immunodeficiency	2	Not specified	F	55			1.95887	1.66711	2.84238	1.37626
16396	100.947	280.335	1019.7	2	Immunosuppressive therapy or immunodeficiency	2	Not specified	F	60			2.0041	2.44768	3.00847	0.30103
16397	65.3415	649.74	966.967	2	Inflammatory bowel disease	2		F	65			1.81519	2.81274	2.98541	0.30103
16400	1.03444	795.702	903.121	2	Multiple sclerosis	2	Fingolimod	F	60			0.0147036	2.90075	2.95575	0.30103
16403	109.718	27.8263	538.509	113.118	Multiple sclerosis	2 or more		F	70			2.04028	1.44446	2.73119	2.05353
16406	58.9646	61.1473	834.754	79.9887	Multiple sclerosis	3	anti-CD20	M	80			1.77059	1.78638	2.92156	1.90303
16408	18.0127	923.205	1038.34	2	Multiple sclerosis	2		M	50			1.25558	2.9653	3.01634	0.30103
16420	107.246	48.1432	595.862	67.263	Multiple sclerosis	2		F	65			2.03038	1.68253	2.77515	1.82778
16429	54.056	9.9077	43.1626	190.235	Immunosuppressive therapy or immunodeficiency	2	Not specified	F	30			1.73284	0.995973	1.63511	2.27929
16458	134.858	341.413	993.056	33.6331	Multiple sclerosis	2 or more		F	40			2.12988	2.53328	2.99697	1.52677
16461	107.138	50.9206	521.716	190.235	Healthy	V1		F	30			2.02994	1.70689	2.71743	2.27929
16463	114.407	238.832	733.753	39.9962	Healthy	2 or more		F	30			2.05845	2.37809	2.86555	1.60202
16464	60.1665	27.119	364.85	159.97	Healthy	2 or more		F	60			1.77936	1.43327	2.56211	2.20404
16465	114.386	228.82	764.808	56.5619	Immunosuppressive therapy or immunodeficiency	2	Not specified	M	55			2.05837	2.35949	2.88355	1.75252
16466	129.951	41.8839	625.323	39.9962	Immunosuppressive therapy or immunodeficiency	2 or more	Not specified	M	80			2.11378	1.62205	2.7961	1.60202
16467	98.4651	10.8922	37.0735	269.027	Immunosuppressive therapy or immunodeficiency	2 or more	Not specified	F	45			1.99328	1.03711	1.56906	2.4298
16469	104	21.7791	544.997	67.263	Inflammatory bowel disease	2	IL12_IL23 antagonist	F	30			2.01703	1.33804	2.73639	1.82778
16474	37.5905	83.2985	1016.79	28.2823	Multiple sclerosis	2	anti-CD20	M	50			1.57508	1.92064	3.00723	1.45151
16478	126.13	44.3323	538.234	67.263	Multiple sclerosis	2	Alpha 4 beta 1 antagonist	M	40			2.10082	1.64672	2.73097	1.82778
16480	102.295	25.2057	519.644	79.9887	Multiple sclerosis	2	cd52	F	50			2.00985	1.4015	2.71571	1.90303
16503	81.9149	8.58956	12.9333	159.97	Immunosuppressive therapy or immunodeficiency	2	Not specified	M	45			1.91336	0.933971	1.11171	2.20404
16507	109.686	13.3917	46.1336	380.452	Multiple sclerosis	2	cd52	F	35			2.04015	1.12684	1.66402	2.5803
16510	91.1403	9.39301	135.453	319.925	Multiple sclerosis	2 or more	Alpha 4 beta 1 antagonist	F	30			1.95971	0.972805	2.13179	2.50505
16532	42.3998	828.943	989.238	2	Immunosuppressive therapy or immunodeficiency	2	Not specified	F	60			1.62736	2.91852	2.9953	0.30103
16534	70.5394	65.4715	775.785	56.5619	Immunosuppressive therapy or immunodeficiency	2 or more	Not specified	F	50			1.84843	1.81605	2.88974	1.75252
16535	89.5323	155.245	693.497	79.9887	Healthy	2	Not specified	F	65			1.95198	2.19102	2.84104	1.90303
16536	77.6214	475.395	1098.25	2	Immunosuppressive therapy or immunodeficiency	2	Not specified	M	50			1.88998	2.67705	3.0407	0.30103
16537	39.0242	861.001	1191.99	2	Immunosuppressive therapy or immunodeficiency	2	Not specified	M	80			1.59133	2.935	3.07627	0.30103
16538	101.483	189.621	1074.88	2	Immunosuppressive therapy or immunodeficiency	2 or more	Not specified	M	40			2.00639	2.27789	3.03136	0.30103
16539	102.032	25.1406	441.538	190.235	Healthy	2		F	60			2.00874	1.40038	2.64497	2.27929
16540	33.7789	806.038	1046.54	2	Immunosuppressive therapy or immunodeficiency	2	Not specified	F	75			1.52865	2.90636	3.01976	0.30103
16541	55.7562	945.692	1045.22	2	Immunosuppressive therapy or immunodeficiency	2	Not specified	F	70			1.74629	2.97575	3.01921	0.30103
16604	79.5429	131.844	873.299	47.5632	Immunosuppressive therapy or immunodeficiency	2	Not specified	M	55			1.9006	2.12006	2.94116	1.67727
16605	79.5708	97.768	816.712	226.226	Healthy	2		F	65			1.90075	1.9902	2.91207	2.35454
16607	32.8863	43.3504	587.045	113.118	Immunosuppressive therapy or immunodeficiency	2	Not specified	F	40			1.51701	1.63699	2.76867	2.05353
16608	98.6969	17.5354	247.919	538.028	Immunosuppressive therapy or immunodeficiency	2 or more	Not specified	F	70			1.9943	1.24392	2.39431	2.7308
16609	38.751	767.006	1129.82	2	Immunosuppressive therapy or immunodeficiency	2	Not specified	F	60			1.58828	2.8848	3.05301	0.30103
16610	71.0455	365.445	904.706	56.5619	Immunosuppressive therapy or immunodeficiency	2 or more	Not specified	F	60			1.85154	2.56282	2.95651	1.75252
16611	89.72	135.991	833.728	67.263	Healthy	2 or more		F	65			1.95289	2.13351	2.92102	1.82778
16674	45.6849	802.497	1008.42	2	Immunosuppressive therapy or immunodeficiency	2	Not specified	F	60			1.65977	2.90444	3.00364	0.30103
16679	101.166	49.9411	696.802	113.118	Inflammatory bowel disease	2	IL12_IL23 antagonist	M	65			2.00503	1.69846	2.84311	2.05353
16683	89.0655	193.947	717.715	79.9887	Organ transplant recipient	3		M	75			1.94971	2.28768	2.85595	1.90303
16691	138.081	38.8952	598.482	190.235	Healthy	2		F	50			2.14013	1.5899	2.77705	2.27929
16750	88.3111	10.3	101.159	538.028	Inflammatory bowel disease	2	alpha 4 beta 7 antagonist	M	40			1.94602	1.01284	2.00501	2.7308
16751	88.1684	8.98156	100.228	319.925	Inflammatory bowel disease	2	TNF-alpha antagonist	F	35			1.94531	0.953352	2.00099	2.50505
16753	3.98694	1205.53	1139.95	2	Inflammatory bowel disease	V1	TNF-alpha antagonist	M	45			0.60064	3.08118	3.05689	0.30103
18304	1.16256	969.324	1056.42	2	Multiple sclerosis	V1		F	50			0.0654137	2.98647	3.02384	0.30103
18354	2.63928	870.177	891.989	2	Multiple sclerosis	2		M	65			0.421486	2.93961	2.95036	0.30103
18358	2.19797	1085.46	1057.49	2	Multiple sclerosis	2	anti-CD20	F	65			0.342021	3.03561	3.02428	0.30103
18404	97.2192	160.88	820.496	2	Multiple sclerosis	2	Cladribine	F	35			1.98775	2.2065	2.91408	0.30103
18438	1.52533	787.722	778.826	2	Multiple sclerosis	2		F	55			0.183365	2.89637	2.89144	0.30103
18447	1.05953	1116.76	1091.66	2	Multiple sclerosis	2		F	70			0.025115	3.04796	3.03809	0.30103
18479	1.94179	1079.37	1019.77	2	Multiple sclerosis	2	anti-CD20	F	35			0.288202	3.03317	3.0085	0.30103
18484	1.56342	1033.37	1045.82	2	Multiple sclerosis	2		F	60			0.194075	3.01426	3.01946	0.30103
18514	1.17423	1149.94	1035.72	2	Multiple sclerosis	V1	anti-CD20	F	40			0.0697514	3.06068	3.01524	0.30103
21164	1.46496	829.67	909.485	2	Multiple sclerosis	3	anti-CD20	F	35			0.165825	2.91891	2.9588	0.30103
21238	1.39345	1116.79	1154.9	39.9962	Multiple sclerosis	3	anti-CD20	F	60			0.144091	3.04797	3.06254	1.60202
21281	1.9852	1044.07	1024.84	2	Kidney transplant recipient	2	Not specified	M	75			0.297804	3.01873	3.01066	0.30103
21296	1.16667	621.453	914.471	2	Immunosuppressive therapy or immunodeficiency	3	Not specified	M	75			0.0669484	2.79341	2.96117	0.30103
21321	1.0576	1129.16	1035.34	2	Multiple sclerosis	3	anti-CD20	F	60			0.024321	3.05276	3.01508	0.30103
21322	1.27416	601.464	924.412	2	Multiple sclerosis	3		F	75			0.105223	2.77921	2.96587	0.30103
21395	1.9048	877.821	922.74	2	Multiple sclerosis	3	anti-CD20	F	45			0.279849	2.94341	2.96508	0.30103
21400	0.958834	1107.2	987.257	2	Multiple sclerosis	2	anti-CD20	F	45			-0.0182564	3.04422	2.99443	0.30103
22298	1.24245	896.147	840.168	2	Multiple sclerosis	3	Fingolimod	F	50			0.09428	2.95238	2.92437	0.30103
22316	1.24935	901.937	881.028	2	Multiple sclerosis	2	anti-CD20	F	40			0.0966852	2.95518	2.94499	0.30103
22352	1.22788	887.633	825.759	2	Multiple sclerosis	2	anti-CD20	F	35			0.0891564	2.94823	2.91685	0.30103
22407	1.44663	1021.33	1022.04	2	Multiple sclerosis	2	anti-CD20	F	35			0.160356	3.00916	3.00947	0.30103
22457	1.24925	1077.39	943.896	2	Multiple sclerosis	2	anti-CD20	M	45			0.0966482	3.03237	2.97492	0.30103
22543	1.25334	797.321	843.308	2	Multiple sclerosis	2	anti-CD20	M	35			0.0980678	2.90163	2.92599	0.30103
22544	1.10182	952.704	973.999	2	Multiple sclerosis	2	anti-CD20	F	50			0.0421092	2.97896	2.98856	0.30103
22550	1.5317	1108.66	912.75	2	Kidney transplant recipient	2	Not specified	M	80			0.185174	3.0448	2.96035	0.30103
22552	1.88355	1039.12	897.867	2	Kidney transplant recipient	2	Not specified	F	65			0.274976	3.01667	2.95321	0.30103
22553	1.53593	1157.3	956.796	2	Kidney transplant recipient	2	Not specified	M	75			0.186372	3.06345	2.98082	0.30103
25174	1.81853	960.927	959.083	2	Healthy	2 or more		F	45			0.25972	2.98269	2.98186	0.30103
25175	109.266	40.85	171.278	190.235	Healthy	2 or more		F	60			2.03849	1.61119	2.2337	2.27929
25179	114.722	305.132	949.844	67.263	Healthy	2 or more		M	55			2.05965	2.48449	2.97765	1.82778
25197	36.9083	788.926	1057.48	2	Healthy	2 or more		F	55			1.56712	2.89704	3.02427	0.30103
25199	132.001	66.296	709.197	56.5619	Healthy	V1		F	55			2.12058	1.82149	2.85077	1.75252
25200	56.8007	293.248	804.798	33.6331	Healthy	2 or more		F	60			1.75435	2.46724	2.90569	1.52677
25204	26.5514	393.797	1269.25	39.9962	Healthy	V1		F	40			1.42409	2.59527	3.10355	1.60202
25209	11.5055	798.977	956.824	2	Healthy	unknown		M	45			1.0609	2.90253	2.98083	0.30103
25218	36.546	588.108	1058.46	2	Healthy	2 or more		M	55			1.56284	2.76946	3.02468	0.30103
25219	23.8902	632.073	834.874	2	Healthy	2 or more		F	45			1.37822	2.80077	2.92162	0.30103
25221	20.4443	855.345	972.66	2	Healthy	2 or more		F	60			1.31057	2.93214	2.98796	0.30103
25233	93.724	13.8187	5.38058	639.819	Healthy	V1		F	60			1.97185	1.14047	0.730829	2.80606
25235	100.848	463.476	810.416	39.9962	Healthy	2 or more		F	50			2.00367	2.66603	2.90871	1.60202
25238	20.6486	430.057	752.086	28.2823	Healthy	2 or more		F	60			1.31489	2.63353	2.87627	1.45151
25244	90.1418	15.7325	181.21	538.028	Healthy	V1		F	45			1.95493	1.1968	2.25818	2.7308
25250	48.45	731.668	899.78	2	Healthy	2 or more		M	60			1.68529	2.86431	2.95414	0.30103
25252	50.9469	587.912	909.573	2	Healthy	2 or more		F	45			1.70712	2.76931	2.95884	0.30103
25259	49.8867	693.171	971.03	2	Healthy	2 or more		F	45			1.69798	2.84084	2.98723	0.30103
25270	82.0195	225.537	869.141	79.9887	Healthy	V1		F	55			1.91392	2.35322	2.93909	1.90303
25275	11.8378	1065.88	1011.92	2	Healthy	2 or more		M	60			1.07327	3.02771	3.00514	0.30103
25282	19.0421	775.704	985.657	2	Healthy	2 or more		F	65			1.27971	2.8897	2.99373	0.30103
25284	37.5614	124.45	747.682	319.925	Healthy	2 or more		M	45			1.57474	2.095	2.87372	2.50505
25286	51.4703	757.407	1054.35	2	Healthy	2 or more		F	45			1.71156	2.87933	3.02298	0.30103
25291	35.5132	674.81	1004.97	2	Healthy	2 or more		F	50			1.55039	2.82918	3.00215	0.30103
25312	109.207	300.208	945.3	56.5619	Healthy	V1		F	65			2.03825	2.47742	2.97557	1.75252
25317	19.7868	829.568	1198.25	2	Healthy	2 or more		M	65			1.29638	2.91885	3.07855	0.30103
25332	123.571	201.341	758.206	56.5619	Healthy	V1		F	45			2.09192	2.30393	2.87979	1.75252
25333	99.5362	17.7502	157.959	226.226	Healthy	V1		F	30			1.99798	1.2492	2.19854	2.35454
25334	123.819	33.3467	252.734	538.028	Healthy	V1		F	30			2.09279	1.52305	2.40266	2.7308
25336	107.246	21.8553	426.364	452.431	Healthy	2 or more		M	40			2.03038	1.33956	2.62978	2.65555
25352	25.1101	699.833	1051.13	2	Healthy	2 or more		M	50			1.39985	2.84499	3.02166	0.30103
25360	131.347	197.601	704.276	159.97	Healthy	2 or more		F	65			2.11842	2.29579	2.84774	2.20404
25364	101.131	381.608	990.373	39.9962	Healthy	2 or more		F	60			2.00489	2.58162	2.9958	1.60202
25365	0.895025	837.856	986.771	2	Healthy	unknown		F	40			-0.0481649	2.92317	2.99422	0.30103
25367	18.4317	759.629	1024.12	2	Healthy	2 or more		M	65			1.26557	2.8806	3.01035	0.30103
25369	148.486	52.7876	744.332	159.97	Healthy	V1		F	40			2.17169	1.72253	2.87177	2.20404
25387	19.3134	837.028	1084.85	2	Healthy	2 or more		F	65			1.28586	2.92274	3.03537	0.30103
25391	21.7989	662.501	935.975	2	Healthy	2 or more		M	45			1.33843	2.82119	2.97126	0.30103
25393	111.699	445.002	863.547	39.9962	Healthy	V1		M	35			2.04805	2.64836	2.93629	1.60202
25394	167.072	306.333	970.002	56.5619	Healthy	V1		F	60			2.2229	2.48619	2.98677	1.75252
25395	16.8951	918.919	1044.22	2	Healthy	2 or more		F	60			1.22776	2.96328	3.01879	0.30103
25396	156.085	43.4635	607.831	113.118	Healthy	2 or more		F	65			2.19336	1.63813	2.78378	2.05353
25405	137.783	14.2266	300.737	538.028	Healthy	2		M	55			2.1392	1.1531	2.47819	2.7308
25413	169.34	189.034	972.078	226.226	Healthy	2 or more		M	65			2.22876	2.27654	2.9877	2.35454
25422	110.732	105.447	479.505	79.9887	Healthy	V1		F	30			2.04427	2.02304	2.68079	1.90303
25428	48.7954	821.87	1006.35	2	Healthy	2 or more		F	50			1.68838	2.9148	3.00275	0.30103
25436	115.425	408.765	781.243	2	Healthy	2 or more		F	35			2.0623	2.61147	2.89279	0.30103
25439	14.0174	1040.43	886.032	2	Healthy	2 or more		M	70			1.14667	3.01721	2.94745	0.30103
25446	34.0964	848.918	1335.87	2	Healthy	2 or more		F	55			1.53271	2.92887	3.12576	0.30103
30279	1.19201	1065.98	745.414	2	Multiple sclerosis	3	anti-CD20	F	45			0.0762817	3.02775	2.8724	0.30103
30346	1.26262	839.534	794.722	2	Kidney transplant recipient	3		M	75			0.101273	2.92404	2.90022	0.30103
30367	1.17373	858.796	861.406	2	Multiple sclerosis	3	anti-CD20	F	40			0.0695678	2.93389	2.93521	0.30103
30381	1.02443	1107.72	857.989	2	Kidney transplant recipient	3		F	65			0.0104816	3.04443	2.93348	0.30103
30386	1.17623	994.438	812.686	2	Kidney transplant recipient	3	Not specified	F	70			0.0704927	2.99758	2.90992	0.30103
30395	1.21561	886.32	986.198	2	Kidney transplant recipient	3		M	50			0.0847951	2.94759	2.99396	0.30103
30421	1.07572	1025.41	990.365	2	Kidney transplant recipient	3	AZATHIOPRINE	F	75			0.0316974	3.0109	2.9958	0.30103
30430	1.67561	1043.86	1316.42	2	Kidney transplant recipient	3	Tacrolimus	M	55			0.224174	3.01864	3.11939	0.30103
30433	1.14247	1203.82	1318.99	2	Kidney transplant recipient	3	Tacrolimus	M	50			0.0578459	3.08056	3.12024	0.30103
30434	1.23451	801.996	995.454	2	Kidney transplant recipient	3	Tacrolimus	F	60			0.0914948	2.90417	2.99802	0.30103
30476	2.07058	1154.45	942.247	2	Multiple sclerosis	3	Fingolimod	M	45			0.316093	3.06238	2.97416	0.30103
30489	1.2004	938.71	1176.19	2	Kidney transplant recipient	3	Tacrolimus	M	60			0.0793253	2.97253	3.07048	0.30103
30497	1.29059	991.512	704.085	2	Kidney transplant recipient	2	Tacrolimus	M	15			0.110789	2.9963	2.84763	0.30103
30501	1.10501	968.299	954.019	2	Kidney transplant recipient	3	Tacrolimus	M	60			0.0433658	2.98601	2.97956	0.30103
30520	1.40726	1009.6	778.789	2	Kidney transplant recipient	3	Not specified	M	75			0.148374	3.00415	2.89142	0.30103
30521	1.19856	1035.4	941.796	2	Multiple sclerosis	3	anti-CD20	F	50			0.0786606	3.01511	2.97396	0.30103
30536	1.17809	183.806	806.431	67.263	Kidney transplant recipient	3	Not specified	F	45			0.0711802	2.26436	2.90657	1.82778
30541	1.83013	1090.08	900.515	2	Kidney transplant recipient	3	Not specified	F	35			0.262481	3.03746	2.95449	0.30103
30550	1.80136	809.649	918.215	2	Kidney transplant recipient	3	Not specified	F	70			0.2556	2.9083	2.96294	0.30103
30551	2.02655	1082.41	1072	2	Kidney transplant recipient	3	Tacrolimus	F	80			0.306756	3.03439	3.0302	0.30103
30552	1	634.418	722.22	2	Kidney transplant recipient	3		M	75			0	2.80238	2.85867	0.30103
30556	1.64937	1354.22	1132.53	2	Kidney transplant recipient	3	Not specified	F	45			0.217319	3.13169	3.05405	0.30103
30620	2.19445	1040.06	997.091	2	Kidney transplant recipient	3		M	65			0.341326	3.01706	2.99873	0.30103
30630	1.23984	983.568	1047.72	2	Multiple sclerosis	3	anti-CD20	F	55			0.0933662	2.9928	3.02025	0.30103
31222	109.278	495.455	1156.35	23.7827	Healthy	2 or more		F	45			2.03853	2.695	3.06309	1.37626
31224	74.3074	8.10347	1.31434	639.819	Healthy	V1		F	30			1.87103	0.908671	0.118708	2.80606
31234	83.2812	9.82388	78.4803	319.925	Healthy	2 or more		F	25			1.92055	0.992283	1.89476	2.50505
31259	134.578	8.62242	297.162	380.452	Healthy	unknown		F	30			2.12898	0.935629	2.47299	2.5803
31300	55.5255	7.00148	1.40298	538.028	Healthy	3		M	60			1.74449	0.84519	0.14705	2.7308
31331	89.589	7.66952	38.1433	538.028	Healthy	unknown		F	30			1.95225	0.884768	1.58142	2.7308
31375	96.1682	9.51967	61.2525	639.819	Healthy	V1		F	45			1.98303	0.978622	1.78712	2.80606
31390	124.674	8.99558	117.48	639.819	Healthy	2		F	30			2.09578	0.954029	2.06996	2.80606
31402	164.112	155.809	1122.98	39.9962	Inflammatory bowel disease	3	TNF-alpha antagonist	F	25			2.21514	2.19259	3.05037	1.60202
31405	87.0964	492.047	1118.01	2	Inflammatory bowel disease	V1		M	50			1.94	2.69201	3.04845	0.30103
31408	19.6282	8.72703	416.634	190.235	Inflammatory bowel disease	3		M	65			1.29288	0.940867	2.61975	2.27929
31412	100.358	8.30954	1.23939	639.819	Healthy	2		M	55			2.00155	0.919577	0.0932077	2.80606
31439	25.9045	685.185	976.895	2	Inflammatory bowel disease	3	TNF-alpha antagonist	F	35			1.41337	2.83581	2.98985	0.30103
31440	108.742	392.921	797.926	28.2823	Inflammatory bowel disease	2 or more	alpha 4 beta 7 antagonist	F	30			2.0364	2.59431	2.90196	1.45151
31441	78.3587	430.422	1060.57	28.2823	Inflammatory bowel disease	2	IL12_IL23 antagonist	M	50			1.89409	2.63389	3.02554	1.45151
31442	21.703	561.886	953.622	2	Inflammatory bowel disease	V1	TNF-alpha antagonist	M	40			1.33652	2.74965	2.97938	0.30103
31443	120.373	160.306	711.676	79.9887	Inflammatory bowel disease	2	IL12_IL23 antagonist	M	30			2.08053	2.20495	2.85228	1.90303
31448	88.7867	9.52003	59.6745	452.431	Healthy	V1		F	25			1.94835	0.978638	1.77579	2.65555
31455	134.612	8.27372	27.0207	452.431	Healthy	unknown		M	30			2.12908	0.917701	1.4317	2.65555
31463	124.987	455.154	1003.87	39.9962	Healthy	2 or more		F	30			2.09687	2.65816	3.00168	1.60202
31471	125.783	9.00661	131.984	452.431	Healthy	2 or more		F	35			2.09962	0.954561	2.12052	2.65555
31475	130.752	129.297	853.568	56.5619	Inflammatory bowel disease	2 or more		F	30			2.11645	2.11159	2.93124	1.75252
31479	109.449	460.264	1144.41	33.6331	Inflammatory bowel disease	2 or more	TNF-alpha antagonist	M	45			2.03921	2.66301	3.05858	1.52677
31530	90.6356	9.71247	31.9766	639.819	Kidney transplant recipient	3		M	45			1.9573	0.98733	1.50483	2.80606
31551	1.30708	1240.75	1085.57	2	Kidney transplant recipient	3	Tacrolimus	M	80			0.116301	3.09368	3.03566	0.30103
31574	74.4271	7.51358	34.2423	319.925	Kidney transplant recipient	3		F	50			1.87173	0.875847	1.53456	2.50505
31585	72.112	7.62419	1.08328	538.028	Kidney transplant recipient	3	Not specified	M	85			1.85801	0.882194	0.0347418	2.7308
31646	64.4095	5.23611	1.32925	639.819	Kidney transplant recipient	3	Not specified	M	40			1.80895	0.719009	0.123606	2.80606
31649	94.0176	8.73496	255.893	134.52	Kidney transplant recipient	3	Not specified	M	75			1.97321	0.941261	2.40806	2.12879
31654	1.25222	906.145	965.616	2	Kidney transplant recipient	3	Not specified	F	55			0.0976805	2.9572	2.9848	0.30103
31655	1.30328	958.734	1043.36	2	Kidney transplant recipient	3	Tacrolimus	M	75			0.115036	2.9817	3.01844	0.30103
31674	97.0024	168.255	777.061	33.6331	Kidney transplant recipient	3	Not specified	F	70			1.98678	2.22597	2.89046	1.52677
31699	1.32559	1080.53	1005.33	2	Kidney transplant recipient	3		F	60			0.122408	3.03364	3.00231	0.30103
31700	1.4388	1038.55	988.077	2	Kidney transplant recipient	3	Tacrolimus	M	65			0.157999	3.01643	2.99479	0.30103
31701	1.28761	984.648	972.432	2	Kidney transplant recipient	3		F	80			0.109783	2.99328	2.98786	0.30103
31718	6.93491	1194.14	1001.28	2	Kidney transplant recipient	3	Tacrolimus	M	55			0.841041	3.07705	3.00056	0.30103
31725	71.7719	7.16517	1.30226	538.028	Kidney transplant recipient	3		M	65			1.85595	0.855227	0.114698	2.7308
31732	126.233	448.405	801.661	56.5619	Kidney transplant recipient	3	Tacrolimus	M	70			2.10117	2.65167	2.90399	1.75252
31740	9.98925	1201.56	1210.68	2	Kidney transplant recipient	3	Tacrolimus	M	60			0.999533	3.07975	3.08303	0.30103
31753	2.0685	1188.87	1237.51	2	Kidney transplant recipient	3	Steroid/Mycophenolic acid	F	60			0.315656	3.07513	3.09255	0.30103
31755	49.039	6.95085	1.17513	639.819	Kidney transplant recipient	3	Not specified	F	70			1.69054	0.842038	0.0700868	2.80606
31773	1.35231	1193.53	1133.69	2	Kidney transplant recipient	3	Not specified	M	65			0.131078	3.07683	3.05449	0.30103
31797	104.223	43.9884	556.696	319.925	Healthy	3		M	30			2.01797	1.64334	2.74562	2.50505
31803	110.762	257.366	831.357	67.263	Healthy	2 or more		F	65			2.04439	2.41055	2.91979	1.82778
31832	87.622	330.964	1102.45	47.5632	Healthy	2 or more		F	40			1.94261	2.51978	3.04236	1.67727
31833	97.9396	198.199	816.899	134.52	Healthy	2 or more		F	35			1.99096	2.2971	2.91217	2.12879
31837	85.6878	10.7042	3.92244	639.819	Healthy	2		F	30			1.93292	1.02955	0.593556	2.80606
31854	90.9601	11.2246	4.73782	639.819	Healthy	3		F	70			1.95885	1.05017	0.675578	2.80606
31867	114.539	218.219	797.275	79.9887	Healthy	2 or more		F	55			2.05895	2.33889	2.90161	1.90303
31873	112.865	36.3626	370.634	269.027	Healthy	2 or more		F	30			2.05256	1.56065	2.56894	2.4298
31903	109.751	52.2951	603.074	538.028	Healthy	2 or more		F	55			2.04041	1.71846	2.78037	2.7308
31908	74.6773	249.428	697.687	159.97	Healthy	2 or more		F	35			1.87319	2.39695	2.84366	2.20404
31926	122.992	149.437	836.367	79.9887	Healthy	2 or more		F	70			2.08988	2.17446	2.9224	1.90303
31937	99.352	12.0727	10.4134	639.819	Healthy	V1		F	35			1.99718	1.08181	1.01759	2.80606
31952	151.888	176.772	1323.08	67.263	Healthy	2 or more		F	40			2.18152	2.24741	3.12159	1.82778
31954	93.0923	234.852	903.843	47.5632	Healthy	2 or more		F	35			1.96891	2.37079	2.95609	1.67727
31974	44.2806	12.8386	5.17421	639.819	Healthy	3		F	35			1.64621	1.10852	0.713844	2.80606
31988	112.575	14.0154	349.553	639.819	Healthy	2 or more		F	45			2.05144	1.1466	2.54351	2.80606
31989	96.6593	292.535	1099.23	56.5619	Healthy	2 or more		F	60			1.98524	2.46618	3.04109	1.75252
31993	82.7926	132.395	695.413	269.027	Healthy	V1		F	65			1.91799	2.12187	2.84224	2.4298
31995	90.706	205.643	726.643	95.122	Healthy	2 or more		F	25			1.95764	2.31311	2.86132	1.97828
31996	57.0939	262.426	692.257	113.118	Healthy	V1		F	40			1.75659	2.41901	2.84027	2.05353
32064	114.798	23.3752	785.157	226.226	Healthy	2 or more		F	45			2.05993	1.36875	2.89496	2.35454
32126	1.14118	909.161	829.511	2	Kidney transplant recipient	3	Tacrolimus	F	70			0.0573553	2.95864	2.91882	0.30103
32141	1.09375	928.947	942.277	2	Kidney transplant recipient	3	Tacrolimus	M	80			0.0389163	2.96799	2.97418	0.30103
32174	1.17003	930.191	991.334	2	Kidney transplant recipient	3	Not specified	F	60			0.0681975	2.96857	2.99622	0.30103
40150	133.432	11.0901	3.29107	639.819	COVID-19 Acute Delta	2 or more		M	35			2.12526	1.04493	0.517338	2.80606
40153	154.407	12.4757	27.1635	538.028	COVID-19 Acute Delta	2 or more		F	40			2.18867	1.09607	1.43399	2.7308
40157	110.924	48.7493	358.285	226.226	COVID-19 Acute Omicron	2 or more		F	30			2.04503	1.68797	2.55423	2.35454
40159	148.383	12.6862	3.40362	639.819	COVID-19 Acute Omicron	2 or more		M	40			2.17138	1.10333	0.531941	2.80606
40160	50.408	194.817	678.903	33.6331	Healthy	2 or more		F	40			1.7025	2.28963	2.83181	1.52677
40161	90.3745	14.2645	53.6701	113.118	COVID-19 Acute Omicron	2 or more		F	30			1.95605	1.15426	1.72973	2.05353
40162	62.8249	12.6898	19.3408	269.027	COVID-19 Acute Delta	unknown		F	35			1.79813	1.10346	1.28647	2.4298
40165	140.138	12.2358	3.55801	639.819	COVID-19 Acute Delta	3		F	30			2.14656	1.08763	0.551207	2.80606
40166	71.7465	411.112	663.202	380.452	COVID-19 Acute Omicron	V1		F	30			1.8558	2.61396	2.82165	2.5803
40167	147.29	11.4876	5.55016	639.819	Healthy	2 or more		M	30			2.16817	1.06023	0.744305	2.80606
40169	151.748	13.5989	126.867	319.925	COVID-19 Acute Omicron	2 or more		F	35			2.18112	1.13351	2.10335	2.50505
40170	82.6025	71.644	304.851	33.6331	COVID-19 Acute Omicron	2 or more		M	50			1.91699	1.85518	2.48409	1.52677
40171	52.7827	142.367	723.38	39.9962	COVID-19 Acute Omicron	2 or more		F	35			1.72249	2.15341	2.85937	1.60202
40176	93.2822	16.5473	283.424	269.027	COVID-19 Acute Omicron	2 or more		M	55			1.9698	1.21873	2.45244	2.4298
40177	55.1964	148.192	578.26	159.97	COVID-19 Acute Delta	2 or more		M	45			1.74191	2.17082	2.76212	2.20404
40181	65.8955	60.5714	498.942	67.263	COVID-19 Acute Omicron	2 or more		F	35			1.81886	1.78227	2.69805	1.82778
40182	99.0411	34.4461	432.089	67.263	COVID-19 Acute Omicron	2 or more		F	55			1.99582	1.53714	2.63557	1.82778
40183	100.29	14.5359	43.8583	226.226	COVID-19 Acute Omicron	2 or more		M	30			2.00126	1.16244	1.64205	2.35454
40184	81.9084	90	688.162	28.2823	COVID-19 Acute Omicron	2 or more		F	20			1.91333	1.95424	2.83769	1.45151
40185	113.045	44.8071	395.633	56.5619	COVID-19 Acute Omicron	2 or more		M	60			2.05325	1.65135	2.59729	1.75252
40188	101.682	113.02	603.078	39.9962	COVID-19 Acute Omicron	2 or more		M	60			2.00724	2.05316	2.78037	1.60202
40189	123.967	41.6765	343.886	79.9887	COVID-19 Acute Delta	2 or more		F	25			2.0933	1.61989	2.53641	1.90303
40190	92.9108	16.4714	91.1636	95.122	COVID-19 Acute Omicron	2 or more		F	35			1.96807	1.21673	1.95982	1.97828
40194	92.4685	28.2853	466.398	79.9887	COVID-19 Acute Omicron	unknown						1.96599	1.45156	2.66876	1.90303
40238	134.269	18.5949	122.275	380.452	COVID-19 Acute Omicron	2 or more		F	25			2.12797	1.26939	2.08734	2.5803
40239	49.9596	246.582	768.013	67.263	Healthy	2 or more		F	40			1.69862	2.39196	2.88537	1.82778
40240	87.1496	12.6213	54.2616	639.819	COVID-19 Acute Delta	2 or more		M	45			1.94027	1.1011	1.73449	2.80606
40241	137.612	16.6104	83.9709	319.925	COVID-19 Acute Omicron	2 or more		M	60			2.13866	1.22038	1.92413	2.50505
40242	123.394	12.2586	3.79167	639.819	COVID-19 Acute Omicron	V1		M	35			2.09129	1.08844	0.578831	2.80606
40243	55.7098	13.6518	43.3232	639.819	COVID-19 Acute Delta	2 or more		F	55			1.74593	1.13519	1.63672	2.80606
40244	99.696	13.454	7.1144	639.819	COVID-19 Acute Omicron	3		F	35			1.99868	1.12885	0.852138	2.80606
40245	85.7291	34.0133	319.099	159.97	Healthy	2 or more		M	35			1.93313	1.53165	2.50392	2.20404
40246	157.892	23.7588	33.4562	452.431	COVID-19 Acute Omicron	2 or more		F	35			2.19836	1.37582	1.52448	2.65555
40247	130.101	13.4602	240.13	380.452	COVID-19 Acute Delta	2 or more		F	40			2.11428	1.12905	2.38045	2.5803
40248	118.234	11.9821	3.69557	639.819	COVID-19 Acute Omicron	2 or more		F	65			2.07274	1.07853	0.567681	2.80606
40249	156.18	11.9282	3.50723	639.819	Healthy	unknown						2.19363	1.07657	0.544965	2.80606
40250	123.207	11.7365	9.65481	639.819	COVID-19 Acute Delta	2 or more		F	40			2.09063	1.06954	0.984744	2.80606
40251	115.267	14.6315	17.7712	452.431	COVID-19 Acute Omicron	2 or more		M	30			2.06171	1.16529	1.24972	2.65555
40252	119.642	11.8918	3.57182	639.819	COVID-19 Acute Delta	2 or more		F	25			2.07789	1.07525	0.55289	2.80606
40253	130.052	13.4082	12.3196	538.028	COVID-19 Acute Omicron	2 or more		M	65			2.11412	1.12737	1.0906	2.7308
40254	88.9157	10.6116	3.82076	639.819	COVID-19 Acute Omicron	2 or more		M	55			1.94898	1.02578	0.58215	2.80606
40255	134.772	12.7848	10.1094	639.819	COVID-19 Acute Omicron	2 or more		M	50			2.1296	1.10669	1.00473	2.80606
40256	86.1372	20.9416	115.263	319.925	COVID-19 Acute Omicron	2 or more		M	60			1.93519	1.32101	2.06169	2.50505
40257	70.3599	11.3313	3.81174	639.819	COVID-19 Acute Delta	2 or more		F	40			1.84733	1.05428	0.581123	2.80606
40258	126.591	15.1426	101.62	452.431	COVID-19 Acute Omicron	2 or more		F	25			2.1024	1.1802	2.00698	2.65555
40259	137.76	12.9055	4.09824	452.431	COVID-19 Acute Omicron	2 or more		M	35			2.13912	1.11077	0.612597	2.65555
40260	148.411	11.6556	6.49434	639.819	COVID-19 Acute Omicron	2 or more		M	60			2.17147	1.06654	0.812535	2.80606
40261	98.3111	11.48	3.78069	538.028	COVID-19 Acute Delta	2 or more		M	35			1.9926	1.05994	0.577572	2.7308
40262	109.485	12.3704	11.538	639.819	COVID-19 Acute Delta	2 or more		F	45			2.03935	1.09238	1.06213	2.80606
40263	126.554	12.7015	4.55579	452.431	COVID-19 Acute Delta	3		F	30			2.10228	1.10385	0.658563	2.65555
40264	86.9905	12.7432	13.3031	538.028	covid19-Acute Omicron	2 or more		M	30			1.93947	1.10528	1.12395	2.7308
40266	147.646	11.0784	15.9232	380.452	COVID-19 Acute Omicron	2 or more		F	35			2.16922	1.04448	1.20203	2.5803
40267	76.0463	12.9868	3.81541	639.819	COVID-19 Acute Omicron	2 or more		M	40			1.88108	1.1135	0.581542	2.80606
40268	150.62	11.4286	7.13039	452.431	COVID-19 Acute Delta	2 or more		F	40			2.17788	1.05799	0.853113	2.65555
40269	136.752	13.7428	7.35123	538.028	COVID-19 Acute Omicron	2 or more		F	25			2.13593	1.13807	0.86636	2.7308
40270	193.793	13.1954	245.921	452.431	Healthy	unknown						2.28734	1.12042	2.3908	2.65555
40271	134.188	11.8215	5.0834	538.028	COVID-19 Acute Omicron	2 or more		F	40			2.12771	1.07267	0.706154	2.7308
40272	163.336	19.2439	119.996	226.226	COVID-19 Acute Omicron	2 or more		F	35			2.21308	1.28429	2.07917	2.35454
40273	156.314	12.0843	7.91194	452.431	COVID-19 Acute Delta	2 or more		M	45			2.194	1.08222	0.898283	2.65555
40274	88.5196	11.7626	3.91698	639.819	COVID-19 Acute Delta	3		F	45			1.94704	1.0705	0.592951	2.80606
40275	117.528	12.1761	5.69841	538.028	Healthy	unknown						2.07014	1.08551	0.755753	2.7308
40276	131.685	17.4453	267.489	226.226	COVID-19 Acute Omicron	2 or more		M	40			2.11954	1.24168	2.42731	2.35454
40277	103.285	11.4253	7.12917	639.819	COVID-19 Acute Delta	2 or more		M	55			2.01404	1.05787	0.853039	2.80606
40278	145.154	13.3047	7.26321	538.028	COVID-19 Acute Delta	2 or more		F	25			2.16183	1.124	0.861129	2.7308
40279	94.374	12.8421	10.7626	452.431	COVID-19 Acute Omicron	2 or more		M	55			1.97485	1.10864	1.03192	2.65555
40361	180.112	11.5337	8.03141	639.819	Healthy	2 or more		M	45			2.25554	1.06197	0.904792	2.80606
40362	109.079	39.0991	501.519	113.118	Healthy	2 or more		M	40			2.03774	1.59217	2.70029	2.05353
40363	137.283	12.2569	4.75327	639.819	Healthy	2 or more		F	35			2.13762	1.08838	0.676993	2.80606
40364	51.8278	360.969	849.301	67.263	Healthy	2 or more		F	45			1.71456	2.55747	2.92906	1.82778
40365	105.336	97.6749	702.012	134.52	Healthy	2 or more		F	40			2.02258	1.98978	2.84634	2.12879
40366	48.409	491.233	927.498	39.9962	Healthy	2 or more		F	40			1.68493	2.69129	2.96731	1.60202

## Sheet: Fig. 3df
Keyword_1	Value_1
Keyword_2	Value_2
Keyword_3	Value_3
Keyword_4	Value_4
Keyword_5	Value_5
Keyword_6	Value_6
Keyword_7	Value_7											Log transformed data
												0.788399	0.56267	0.547129	Squared Pearson correlations
												-0.887919	-0.750113	-0.739682	Pearson correlations				header	Legend
row	RBDwt (2)	RBDwt (2)_ACE2 RATIO	Spike Beta (1)_ACE2 RATIO	RBD Omicron (2)_ACE2 ratio	MN titer Bergen	Sample type/patient category	Number of vaccine doses	Medication type	sex	age (5 year intervals)		RBDwt (2)_ACE2 RATIO	Spike Beta (1)_ACE2 RATIO	RBD Omicron (2)_ACE2 ratio	MN titer Bergen				row	Database reference
53439	1.27345	878.645	862.162	927.826	10	Healthy	2		Female	36		2.94381	2.93559	2.96747	1				RBDwt (1)	anti-RBD Wuhan
53519	1.16113	1123.68	1036.88	1056.76	10	Healthy	2		Female	29		3.05064	3.01573	3.02397	1				RBDwt (1)_ace2 RATIO	ACE2-binding to RBD-Wuhan
53494	1.07404	1143.12	1207.85	1193.63	10	Healthy	2		Female	39		3.05809	3.08201	3.07687	1				Spike Beta (1)_ACE2 RATIO	ACE2-binding to RBD-beta
53559	0.933451	633.338	874.652	708.15	10	Healthy	2		Female	38		2.80164	2.94184	2.85013	1				RBD Omicron (2)_ACE2 ratio	ACE2-binding to RBD-Omicron (BA.1)
53424	1.09771	1006.96	1014.03	1102.63	10	Healthy	2		Male	42		3.00301	3.00605	3.04243	1				average MN titer Bergen	Average neutralization titer for SARS-CoV-2 Wuhan
53454	1.0963	991.083	956.735	965.608	10	Healthy	2		Female	56		2.99611	2.98079	2.9848	1
53549	1.27381	846.608	985.9	978.414	10	Healthy	2		Female	38		2.92768	2.99383	2.99052	1
53499	1.02559	893.546	810.665	897.825	10	Healthy	2		Male	39		2.95112	2.90884	2.95319	1
53459	0.857813	1140.29	989.72	1191.4	10	Healthy	2		Female	51		3.05702	2.99551	3.07606	1
53469	1.31172	1068.55	1025.14	1103.27	10	Healthy	2		Male	42		3.02879	3.01078	3.04268	1
53504	1.10571	1034.99	1041.95	982.469	10	Healthy	2		Male	32		3.01494	3.01785	2.99232	1
53489	0.905649	979.784	1080.76	1019.66	10	Healthy	2		Female	54		2.99113	3.03373	3.00846	1
53449	1.19666	1069.89	1013.14	1084.35	18.5486	Healthy	2		Female	56		3.02934	3.00567	3.03517	1.26831
53534	0.964731	1058.5	1061.71	1028.02	10	Healthy	2		Female	27		3.02469	3.02601	3.012	1
53550	0.961714	825.761	1009.87	995.52	10	Healthy	2		Female	38		2.91685	3.00427	2.99805	1
53524	1.43986	917.515	898.793	976.669	10	Healthy	2		Female	40		2.96261	2.95366	2.98975	1
53444	0.939917	970.103	938.253	949.645	10	Healthy	2		Female	57		2.98682	2.97232	2.97756	1
53429	1.5082	980.139	1016.06	985.638	10	Healthy	2		Male	34		2.99129	3.00692	2.99372	1
53434	1.26538	988.552	976.387	927.932	10	Healthy	2		Female	28		2.995	2.98962	2.96752	1
53539	1.02466	873.485	988.956	939.964	10	Healthy	2		Female	34		2.94126	2.99518	2.97311	1
53479	1.48988	1025.81	1057.66	1052.33	10	Healthy	2		Female	34		3.01107	3.02435	3.02215	1
53544	1.0492	941.459	1048.65	1008.89	10	Healthy	2		Male	39		2.9738	3.02063	3.00384	1
53474	1.08132	1112.61	1035.42	1140.31	10	Healthy	2		Male	43		3.04634	3.01512	3.05702	1
53464	0.836558	903.541	1028.45	905.703	10	Healthy	2		Male	61		2.95595	3.01218	2.95699	1
53484	1.13604	1100.28	1075.56	1147.53	10	Healthy	2		Male	34		3.0415	3.03163	3.05976	1
53529	1.03992	1040.87	1012.83	1024.29	10	Healthy	2		Female	37		3.0174	3.00554	3.01042	1
53509	0.944552	1142.92	1033.78	1117.18	10	Healthy	2		Male	29		3.05802	3.01443	3.04812	1
53554	1.06936	973.102	986.346	996.628	10	Healthy	2		Male	63		2.98816	2.99403	2.99853	1
53514	0.896019	995.63	1082.85	931.28	10	Healthy	2		Female	41		2.9981	3.03457	2.96908	1
53553	5.15603	898.829	1024.88	1054.5	10	Healthy	2		Female	38		2.95368	3.01068	3.02305	1
53513	6.48758	617.265	876.58	901.338	56.2539	Healthy	2		Male	29		2.79047	2.94279	2.95489	1.75015
53490	9.78238	934.981	994.813	1041.87	10	Healthy	2		Female	54		2.9708	2.99774	3.01781	1
53535	8.0477	671.726	824.456	963.911	24.104	Healthy	2		Female	27		2.82719	2.91617	2.98404	1.38209
53538	10.5468	546.959	924.761	846.444	44.6331	Healthy	2		Female	27		2.73795	2.96603	2.9276	1.64966
53458	13.3249	747.854	938.166	944.49	47	Healthy	2		Female	56		2.87382	2.97228	2.9752	1.6721
53503	13.0792	947.453	993.712	1090.24	20.7362	Healthy	2		Male	39		2.97656	2.99726	3.03752	1.31673
53552	12.451	876.183	1031.17	1080.22	31.7215	Healthy	2		Female	38		2.9426	3.01333	3.03351	1.50135
53470	18.039	586.156	1144.93	990.333	31.7292	Healthy	2		Male	42		2.76801	3.05878	2.99578	1.50146
53455	19.4086	589.404	1147.84	956.559	23.0608	Healthy	2		Female	56		2.77041	3.05988	2.98071	1.36287
53560	25.8827	535.778	806.99	825.291	10	Healthy	2		Female	38		2.72899	2.90687	2.91661	1
53510	22.4181	458.938	889.436	995.282	74.2395	Healthy	2		Male	29		2.66175	2.94911	2.99795	1.87063
53533	24.2591	631.393	872.155	913.81	42.6729	Healthy	2		Female	37		2.8003	2.94059	2.96086	1.63015
53543	24.7772	678.763	892.244	925.048	32.7033	Healthy	2		Female	34		2.83172	2.95048	2.96616	1.51459
53495	38.5126	714.021	1055.87	1034.95	32.6772	Healthy	2		Female	39		2.85371	3.02361	3.01492	1.51425
53493	29.6364	883.825	997.122	1049.05	57.778	Healthy	2		Female	54		2.94637	2.99875	3.0208	1.76176
53540	32.8692	602.9	835.207	943.805	41.4226	Healthy	2		Female	34		2.78025	2.92179	2.97488	1.61724
53468	28.9411	667.211	917.766	925.904	26.6372	Healthy	2		Male	61		2.82426	2.96273	2.96657	1.42549
53502	33.6043	681.231	947.061	980.62	33.2962	Healthy	2		Male	39		2.83329	2.97638	2.9915	1.52239
53500	41.398	561.001	930.111	883.427	10	Healthy	2		Male	39		2.74896	2.96853	2.94617	1
53498	35.7814	860.238	1003.51	1024.45	37.2244	Healthy	2		Female	39		2.93462	3.00152	3.01049	1.57083
53518	29.6951	658.587	1041.46	888.568	33.4947	Healthy	2		Female	41		2.81861	3.01764	2.94869	1.52498
53492	35.115	613.06	986.024	1023.07	75.4949	Healthy	2		Female	54		2.7875	2.99389	3.0099	1.87792
53563	32.9472	540.537	854.967	862.45	29.9508	Healthy	2		Female	38		2.73283	2.93195	2.93573	1.47641
53528	46.3083	524.808	757	938.994	113.167	Healthy	2		Female	40		2.72	2.8791	2.97266	2.05372
53551	55.0891	425.139	939.976	921.188	91.74	Healthy	2		Female	38		2.62853	2.97312	2.96435	1.96256
53542	47.3632	545.608	862.589	954.03	144.332	Healthy	2		Female	34		2.73688	2.9358	2.97956	2.15936
53448	72.647	589.178	969.897	1020.99	40.4478	Healthy	2		Female	57		2.77025	2.98673	3.00902	1.60689
53555	88.2623	394.268	925.721	583.68	32.5011	Healthy	2		Male	63		2.59579	2.96648	2.76617	1.5119
53433	12.8048	469.101	940.702	706.437	47.8997	Healthy	2		Male	34		2.67127	2.97345	2.84907	1.68033
53515	47.4113	482.419	601.793	854.693	96.5907	Healthy	2		Female	41		2.68342	2.77945	2.93181	1.98494
53467	90.78	494.41	949.563	1033.88	53.6695	Healthy	2		Male	61		2.69409	2.97752	3.01447	1.72973
53562	52.1691	541.097	862.697	986.814	87.7671	Healthy	2		Female	38		2.73328	2.93586	2.99424	1.94333
53545	45.0367	401.231	984.769	831.563	85.617	Healthy	2		Male	39		2.60339	2.99333	2.9199	1.93256
53465	65.1461	451.867	988.879	847.827	10	Healthy	2		Male	61		2.65501	2.99514	2.92831	1
53485	67.2923	436.535	999.528	983.827	58.879	Healthy	2		Male	34		2.64002	2.99979	2.99292	1.76996
53530	79.9448	390.093	979.251	875.204	20.6092	Healthy	2		Female	37		2.59117	2.99089	2.94211	1.31406
53432	22.1862	485.172	991.884	979.689	44.1749	Healthy	2		Male	34		2.6859	2.99646	2.99109	1.64518
53523	10.0471	392.887	789.263	700.808	88.1306	Healthy	2		Female	29		2.59427	2.89722	2.8456	1.94513
53488	37.7155	455.487	713.523	825.237	78.5559	Healthy	2		Male	34		2.65848	2.85341	2.91658	1.89518
53460	105.118	363.564	977.387	720.179	21.0892	Healthy	2		Female	51		2.56058	2.99007	2.85744	1.32406
53525	46.1399	394.529	926.167	856.548	42.3192	Healthy	2		Female	40		2.59608	2.96669	2.93275	1.62654
53473	20.5097	354.24	950.473	888.662	113.701	Healthy	2		Male	42		2.5493	2.97794	2.94874	2.05576
53453	16.3045	409.414	755.318	708.145	35.3268	Healthy	2		Female	56		2.61216	2.87813	2.85012	1.5481
53463	34.2573	408.471	802.073	721.623	76.8009	Healthy	2		Female	51		2.61116	2.90421	2.85831	1.88537
53532	63.293	393.082	759.961	811.575	114.562	Healthy	2		Female	37		2.59448	2.88079	2.90933	2.05904
53548	21.5076	406.715	645.137	720.277	38.5715	Healthy	2		Male	39		2.60929	2.80965	2.8575	1.58627
53527	63.0811	417.33	729.197	993.911	240.292	Healthy	2		Female	40		2.62048	2.86284	2.99735	2.38074
53430	16.6903	342.273	871.544	808.849	32.7581	Healthy	2		Male	34		2.53437	2.94029	2.90787	1.51532
53435	92.8323	288.117	854.983	654.098	62.9476	Healthy	2		Female	28		2.45957	2.93196	2.81564	1.79898
53457	36.7617	427.847	904.461	996.453	265.645	Healthy	2		Female	56		2.63129	2.95639	2.99846	2.4243
53537	21.0214	354.515	855.333	806.946	112.052	Healthy	2		Female	27		2.54964	2.93214	2.90684	2.04942
53497	94.4961	354.913	819.803	917.082	161.301	Healthy	2		Female	39		2.55012	2.91371	2.96241	2.20764
53438	63.7828	328.562	748.119	697.169	85.1828	Healthy	2		Female	28		2.51662	2.87397	2.84334	1.93035
53443	78.7107	311.414	539.279	737.424	277	Healthy	2		Female	36		2.49334	2.73181	2.86772	2.44248
53475	49.1208	312.334	798.668	850.259	46.9095	Healthy	2		Male	43		2.49462	2.90237	2.92955	1.67126
53452	27.6973	289.266	736.355	727.104	83.2699	Healthy	2		Female	56		2.4613	2.86709	2.8616	1.92049
53440	55.4901	216.268	738.492	622.418	41.3096	Healthy	2		Female	36		2.33499	2.86835	2.79408	1.61605
53558	95.3589	259.949	759.221	789.732	66.7299	Healthy	2		Male	63		2.41489	2.88037	2.89748	1.82432
53480	113.609	284.353	968.197	778.473	68.1185	Healthy	2		Female	34		2.45386	2.98596	2.89124	1.83327
53517	104.69	263.894	921.606	710.383	125.363	Healthy	2		Female	41		2.42143	2.96455	2.85149	2.09817
53447	163.655	208.312	827.359	892.825	76.5474	Healthy	2		Female	57		2.31872	2.91769	2.95077	1.88393
53445	124.127	244.213	925.054	874.608	10	Healthy	2		Female	57		2.38777	2.96617	2.94181	1
53520	23.5239	200.056	910.494	755.769	79.6695	Healthy	2		Female	29		2.30115	2.95928	2.87839	1.90129
53450	30.1959	239.822	842.955	828.179	50.241	Healthy	2		Female	56		2.37989	2.9258	2.91812	1.70106
53508	94.5277	263.119	716.047	792.961	255.542	Healthy	2		Male	32		2.42015	2.85494	2.89925	2.40746
53501	135.017	201.541	826.894	822.097	166.563	Healthy	2		Male	39		2.30436	2.91745	2.91492	2.22158
53462	136.638	188.891	833.459	664.565	112.121	Healthy	2		Female	51		2.27621	2.92088	2.82254	2.04969
53522	20.4124	226.878	704.363	785.918	257.496	Healthy	2		Female	29		2.35579	2.8478	2.89538	2.41077
53472	31.2762	207.464	823.697	783.6	275.526	Healthy	2		Male	42		2.31694	2.91577	2.89409	2.44016
53487	75.0203	210.231	578.414	766.78	303.539	Healthy	2		Male	34		2.3227	2.76224	2.88467	2.48221
53512	13.9047	242.803	579.056	684.041	166.006	Healthy	2		Male	29		2.38525	2.76272	2.83508	2.22012
53547	57.5126	220.552	599.232	732.765	212.531	Healthy	2		Male	39		2.34351	2.77759	2.86496	2.32742
53561	123.599	139.931	797.121	670.491	315.293	Healthy	2		Female	38		2.14592	2.90152	2.82639	2.49871
53491	138.349	175.645	893.5	769.185	422.207	Healthy	2		Female	54		2.24464	2.95109	2.88603	2.62553
53437	138.978	140.536	653.548	646.621	219.729	Healthy	2		Female	28		2.14779	2.81528	2.81065	2.34189
53557	131.06	160.682	723.42	858.697	320.561	Healthy	2		Male	63		2.20597	2.85939	2.93384	2.50591
53541	150.787	118.367	648.959	725.963	496.697	Healthy	2		Female	34		2.07323	2.81222	2.86091	2.69609
53425	110.063	129.075	814.844	704.191	156.871	Healthy	2		Male	42		2.11084	2.91107	2.84769	2.19554
53505	187.418	105.193	682.619	577.207	95.8173	Healthy	2		Male	32		2.02199	2.83418	2.76133	1.98144
53428	64.3362	101.545	523.518	481.481	235.019	Healthy	2		Male	42		2.00666	2.71893	2.68258	2.3711
53531	148.329	121.811	674.316	711.359	248.425	Healthy	2		Female	37		2.08569	2.82886	2.85209	2.3952
53466	156.886	94.5418	729.978	789.394	173.912	Healthy	2		Male	61		1.97562	2.86331	2.89729	2.24033
53471	74.3672	92.7982	836.928	770.816	180.325	Healthy	2		Male	42		1.96754	2.92269	2.88695	2.25606
53456	109.976	94.3636	859.748	779.249	33.5607	Healthy	2		Female	56		1.9748	2.93437	2.89168	1.52583
53536	130.463	66.7576	649.579	610.284	401.468	Healthy	2		Female	27		1.8245	2.81263	2.78553	2.60365
53442	105.459	149.231	410.694	692.671	668.806	Healthy	2		Female	36		2.17386	2.61352	2.84053	2.8253
53431	60.3712	69.551	700.504	566.051	387.12	Healthy	2		Male	34		1.8423	2.84541	2.75286	2.58785
53483	141.995	130.599	1008.06	1000.74	159.441	Healthy	2		Female	34		2.11594	3.00349	3.00032	2.2026
53446	232.225	33.5252	554.925	706.395	178.494	Healthy	2		Female	57		1.52537	2.74423	2.84905	2.25162
53507	155.896	59.2544	531.006	639.029	368.688	Healthy	2		Male	32		1.77272	2.7251	2.80552	2.56666
53486	132.593	44.5513	488.043	697.634	424.087	Healthy	2		Male	34		1.64886	2.68846	2.84363	2.62745
53496	207.331	39.6283	377.843	678.305	1059.24	Healthy	2		Female	39		1.598	2.57731	2.83142	3.02499
53521	47.0758	26.9582	397.006	635.205	787.158	Healthy	2		Female	29		1.43069	2.5988	2.80291	2.89606
53546	129.798	33.6355	555.809	666.991	453.227	Healthy	2		Male	39		1.5268	2.74493	2.82412	2.65632
53478	135.463	40.3281	332.584	644.683	434.205	Healthy	2		Male	43		1.60561	2.5219	2.80935	2.63769
53461	220.523	18.2476	426.015	396.373	687.928	Healthy	2		Female	51		1.2612	2.62942	2.5981	2.83754
53526	175.779	30.2791	354.234	701.42	1135.2	Healthy	2		Female	40		1.48114	2.54929	2.84598	3.05507
53436	203.309	15.7845	354.312	479.678	892.538	Healthy	2		Female	28		1.19823	2.54939	2.68095	2.95063
53427	130.28	19.7654	393.344	383.769	731.128	Healthy	2		Male	42		1.29591	2.59477	2.58407	2.86399
53516	237.157	21.1763	426.985	433.966	459.098	Healthy	2		Female	41		1.32585	2.63041	2.63746	2.66191
53477	141.341	27.4411	296.062	579.876	608.252	Healthy	2		Male	43		1.4384	2.47138	2.76333	2.78408
53511	62.7192	25.2865	394.543	429.855	845.446	Healthy	2		Male	29		1.40289	2.59609	2.63332	2.92709
53556	214.091	15.8954	480.666	422.608	912.995	Healthy	2		Male	63		1.20127	2.68184	2.62594	2.96047
53451	59.0832	15.2225	326.747	440.589	713.856	Healthy	2		Female	56		1.18249	2.51421	2.64403	2.85361
53441	194.278	12.5178	289.692	322.991	1662.65	Healthy	2		Female	36		1.09753	2.46194	2.50919	3.2208
53481	285.222	10.6922	500.435	619.061	2038.67	Healthy	2		Female	34		1.02907	2.69935	2.79173	3.30935
53482	188.553	27.6928	941.632	1107.57	636.582	Healthy	2		Female	34		1.44237	2.97388	3.04437	2.80385
53426	128.757	10.2309	108.89	279.185	2678.88	Healthy	2		Male	42		1.00992	2.03699	2.44589	3.42795
53506	286.451	10.711	141.758	424.035	1434.69	Healthy	2		Male	32		1.02983	2.15155	2.6274	3.15676
53476	207.64	9.44168	41.8433	341.48	2470.04	Healthy	2		Male	43		0.975049	1.62163	2.53337	3.3927
1	10000	10000	10000	10000	1	na	na	na				4	4	4	0

## Sheet: Fig. 4
Keyword_1	Value_1
Keyword_2	Value_2
Keyword_3	Value_3
Keyword_4	Value_4
Keyword_5	Value_5
Keyword_6	Value_6
Keyword_7	Value_7
Keyword_8	Value_8
Keyword_9	Value_9
												Header	Legend
row	gate	Assay dilution	Units	RBD_ace2_1	Spike Beta_ace2_1	Spike Alpha_ace2_1	RBD_ace2_2	Spike Beta_ace2_2	standard			sample	final dilution
3	10	10	5000	14.5884	9.47754	6.0562	14.8876	23.4845	WHO/2			WHO/2	2
4	10	10	2500	12.863	22.2913	8.44783	19.2601	57.8056	WHO/4			WHO/4	4
5	10	10	625	32.3233	155.228	63.1342	73.7145	334.317	WHO/16			WHO/8	8
6	10	10	156.25	156.717	592.439	286.207	356.64	852.929	WHO/64			WHO/16	16
7	10	10	17.3611	748.02	980.045	862.42	1204.96	1223.41	WHO/576			WHO/32	32
8	10	10	1.92901	1049.21	1059.98	1036.73	1224.96	1151.7	WHO/5184			WHO/64	64
9	10	100	500	59.6807	302.455	118.133	100.839	400.119	WHO/2			WHO/192	192
10	10	100	250	132.103	514.358	261.454	203.349	611.106	WHO/4			WHO/576	576
11	10	100	62.5	484.214	872.109	666.883	537.441	827.611	WHO/16			WHO/1728	1728
12	10	100	15.625	306.371	489.993	391.973	1302.55	1154.47	WHO/64			WHO/5184	5184
13	10	100	1.73611	1046.25	1034.86	1022.51	962.48	962.916	WHO/576			WHO/15552	15552
14	10	100	0.192901	1141.62	1089.94	1105.06	844.265	854.518	WHO/5184
15	10	10	1250	16.6571	63.46	24.4276	35.6897	149.014	WHO/8			sample	BAU/ml
16	10	10	312.5	82.7494	392.552	165.712	158.067	605.715	WHO/32			Vaccine serum_3.21 BAU/ml	3.21
17	10	10	52.0833	462.771	869.846	640.439	726.936	1102.68	WHO/192			Vaccine serum_9.64 BAU/ml	9.64
18	10	10	5.78704	1028.34	1140.69	1086.96	1108.65	1126.43	WHO/1728			Vaccine serum_28.93 BAU/ml	28.93
19	10	10	0.643004	1119.44	990.823	1117.92	1087.54	1082.76	WHO/15552			Vaccine serum_86.81 BAU/ml	86.81
20	10	100	125	270.517	771.917	448.197	390.11	833.809	WHO/8			Vaccine serum_260.42 BAU/ml	260.42
21	10	100	31.25	642.084	956.982	781.049	864.767	1143.3	WHO/32			Vaccine serum_781.25 BAU/ml	781.25
22	10	100	5.20833	820.484	895.22	885.621	1026.67	1108.29	WHO/192			Vaccine serum_1562.5 BAU/ml	1562.5
23	10	100	0.578704	1126.79	1135.57	1107.3	1198.98	1160.42	WHO/1728			Vaccine serum_3125 BAU/ml	3125
24	10	100	0.0643004	1065.52	1103.73	1103.03	1005.73	1057.29	WHO/15552			Vaccine serum_6250 BAU/ml	6250
25	20	100	50000	12.9225	3.30616	3.45293	14.69	3.89582	Vaccine serum_50000 BAU/ml			Vaccine serum_12500 BAU/ml	12500
26	20	100	12500	12.6586	3.94695	3.53538	14.8375	3.95178	Vaccine serum_12500 BAU/ml			Vaccine serum_25000 BAU/ml	25000
27	20	100	3125	12.6174	4.18187	4.06505	14.3152	5.00291	Vaccine serum_3125 BAU/ml			Vaccine serum_50000 BAU/ml	50000
28	20	100	781.25	15.702	26.4108	11.8309	25.0203	103.622	Vaccine serum_781.25 BAU/ml
29	20	100	86.81	464.979	904.417	723.555	692.916	987	Vaccine serum_86.81 BAU/ml
30	20	100	9.64	958.298	1127.52	1125.97	1068.62	1132.31	Vaccine serum_9.64 BAU/ml
31	20	100	50000	12.6981	3.83113	3.56947	15.14	4.18846	Vaccine serum_50000 BAU/ml
32	20	100	12500	12.6649	3.7285	3.1676	16.2584	4.6369	Vaccine serum_12500 BAU/ml
33	20	100	3125	12.813	4.56839	2.74878	15.5513	6.8721	Vaccine serum_3125 BAU/ml
34	20	100	781.25	13.8412	28.5929	13.4156	24.1288	88.0481	Vaccine serum_781.25 BAU/ml
35	20	100	86.81	395.064	756.998	583.329	601.299	832.153	Vaccine serum_86.81 BAU/ml
36	20	100	9.64	982.999	1087.03	1075.57	912.511	1042.82	Vaccine serum_9.64 BAU/ml
37	20	100	25000	12.8381	4.18439	3.90306	14.2457	4.29611	Vaccine serum_25000 BAU/ml
38	20	100	6250	14.8335	3.95822	3.58261	15.5076	4.88458	Vaccine serum_6250 BAU/ml
39	20	100	1562.5	13.3478	6.56627	4.90162	15.0782	15.3138	Vaccine serum_1562.5 BAU/ml
40	20	100	260.42	68.0245	252.884	129.334	185.085	504.891	Vaccine serum_260.42 BAU/ml
41	20	100	28.93	873.112	1033.94	977.584	1059.94	1113.62	Vaccine serum_28.93 BAU/ml
42	20	100	3.21	1224.08	1223.32	1279.06	1119.49	1149.67	Vaccine serum_3.21 BAU/ml
43	20	100	25000	11.322	3.88345	3.0903	14.5315	4.1152	Vaccine serum_25000 BAU/ml
44	20	100	6250	12.2829	3.61014	3.51763	16.1526	5.83522	Vaccine serum_6250 BAU/ml
45	20	100	1562.5	14.1975	7.63091	5.18145	15.8888	18.465	Vaccine serum_1562.5 BAU/ml
46	20	100	260.42	69.2268	249.337	126.561	176.394	456.949	Vaccine serum_260.42 BAU/ml
47	20	100	28.93	792.33	942.104	859.862	1052.31	1038.92	Vaccine serum_28.93 BAU/ml
48	20	100	3.21	1036.29	963.622	1007.79	1052.71	994.654	Vaccine serum_3.21 BAU/ml

## Sheet: Fig. 5
Keyword_1	Value_1																	% events in group 0-IV						Group	Legend
Keyword_2	Value_2																	0	I	II	III	IV		0	Negative
Keyword_3	Value_3																2020 convalescents	7.27848	31.0127	49.0506	11.7089	0.949367		I	Non-neutralizing
Keyword_4	Value_4																2021 2 x vax	18.3333	23.3333	42.2222	12.7778	3.33333		II	Wild-type neutralizing
Keyword_5	Value_5																2022 2-4 x vax	17.5891	14.1413	26.118	23.6682	18.4835		III	Beta-neutralizing
Keyword_6	Value_6																2021 2x vax Omicron	1.47059	0	25.7353	36.0294	36.7647		IV	Omicron neutralizing
Keyword_7	Value_7
Keyword_8	Value_8																							Header	Legend
Keyword_9	Value_9																							RBDwt (2)	anti-RBD Wuhan
Keyword_10	Value_10																							RBDwt (2)_ACE2	ACE2-binding to RBD-Wuhan
																								Spike Beta (1)_ACE2	ACE2-binding to Spike Beta
row	RBDwt (2)	RBDwt (2)_ACE2	Spike Beta (1)_ACE2	RBD Omicron (2)_ACE2	SpikeWt (1)_ACE2	Spike Alpha (1)_ACE2	Spike gamma (1)_ACE2	RBD Delta (2)_ACE2	GROUP FIG. 3	Sample type/patient category	Number of vaccine doses	Medication type	sex	age (5 year intervals)										RBD Omicron (2)_ACE2	ACE2-binding to RBD-Omicron BA.1
1	10000	10000	10000	10000	10000	10000	10000	10000	1	na	na	na												SpikeWt (1)_ACE2	ACE2-binding to Spike-Wuhan
52527	57.3173	6.9039	132.271	69.4822	14.6703	46.447	105.293	9.40228	30	control sample convalescent plasma blood donor 2021	unknown													Spike Alpha (1)_ACE2	ACE2-binding to Spike-Alpha
52528	4.42433	79.6206	236.863	118.039	160.204	296.318	221.036	58.8949	30	control sample convalescent plasma blood donor 2021	unknown													Spike gamma (1)_ACE2	ACE2-binding to Spike Gamma
52563	44.5115	28.1886	207.667	104.364	69.3708	155.606	182.945	30.9817	30	control sample convalescent plasma blood donor 2021	unknown													RBD Delta (2)_ACE2	ACE2-binding to RBD-Delta
52564	1.54664	74.5101	226.291	102.105	165.022	291.644	219.755	57.0333	30	control sample convalescent plasma blood donor 2021	unknown
52599	22.7411	66.4049	192.543	112.179	103.119	204.296	178.366	59.4116	30	control sample convalescent plasma blood donor 2021	unknown
52600	1.1641	92.0444	240.151	124.419	156.511	290.86	187.865	69.4357	30	control sample convalescent plasma blood donor 2021	unknown
52610	145.187	1.15583	8.48249	22.4225	1.39996	1.8797	2.32284	1.26691	30	Healthy	3		F	35
52633	169.309	1.14133	2.24398	10.0086	1.25393	1.20905	1.30595	1.09553	30	Healthy	3		F	50
52635	11.4958	67.2014	208.539	99.8741	113.02	232.732	180.241	53.1799	30	control sample convalescent plasma blood donor 2021	unknown
52636	0.871996	97.4467	234.757	123.236	161.263	280.907	214.749	73.8876	30	control sample convalescent plasma blood donor 2021	unknown
52645	117.276	1.14083	1.82656	9.3402	0.994227	1.15636	1.32442	1.15117	30	Healthy	3		F	30
52666	139.869	0.870076	22.8033	27.7312	1.28898	1.71469	6.06634	1.19918	30	Healthy	3		F	45
52675	189.945	2.56717	37.2596	57.3887	3.14291	9.82167	9.62269	4.72356	30	Healthy	3		M	60
52683	67.6696	7.70691	160.496	82.0088	16.2751	55.9766	124.322	13.6247	30	control sample convalescent plasma blood donor 2021	unknown
52684	5.26163	84.4562	224.721	129.445	156.135	309.478	219.424	66.1714	30	control sample convalescent plasma blood donor 2021	unknown
52719	55.3447	26.297	178.578	100.13	56.4898	135.945	150.692	30.6349	30	control sample convalescent plasma blood donor 2021	unknown
52720	1.65499	96.045	225.63	145.236	168.135	307.13	233.18	72.9133	30	control sample convalescent plasma blood donor 2021	unknown
52731	108.789	0.87327	0.958506	1.42246	0.863114	2.00808	1.4356	1.13991	30	serum standard	3
52732	153.747	0.917478	1.19653	4.25868	0.898554	1.13696	1.09722	1.00347	30	serum standard	3
52733	156.214	1.08421	1.59117	11.8742	1.30265	1.73543	1.27382	1.03256	30	serum standard	3
52734	184.193	1.22118	5.75949	37.4138	1.2895	2.9867	4.56522	1.52534	30	serum standard	3
52735	208.862	3.59858	33.8922	74.3171	3.23115	16.5274	24.3027	5.64877	30	serum standard	3
52736	173.695	14.7757	105.87	113.083	20.8432	71.1124	89.1195	19.4805	30	serum standard	3
52737	109.165	38.0582	182.74	136.711	71.9454	170.598	166.146	38.8911	30	serum standard	3
52738	61.4399	70.5428	233.024	151.368	143.171	274.057	217.15	60.2559	30	serum standard	3
52739	21.2455	92.5142	292.096	150.369	179.459	344.755	272.687	72.2747	30	serum standard	3
52740	8.2555	108.341	283.4	153.709	205.461	362.405	276.683	82.8501	30	serum standard	3
52741	5.38596	109.929	284.318	149.288	187.55	367.905	254.059	79.7067	30	serum standard	3
52742	1.8236	126.307	294.804	154.562	205.525	383.783	293.905	85.9012	30	serum standard	3
52755	23.9612	58.7802	223.621	110.347	121.043	232.088	218.485	51.8446	30	control sample convalescent plasma blood donor 2021	unknown
52756	1.02456	109.428	256.51	155.046	180.033	319.869	236.972	83.5399	30	control sample convalescent plasma blood donor 2021	unknown
52774	202.174	1.14018	63.96	28.561	1.14671	2.8065	16.6026	2.02355	30	Healthy	3		F	70
52791	11.233	67.7723	216.633	111.199	136.38	250.306	198.394	64.1765	30	control sample convalescent plasma blood donor 2021	unknown
52792	1.06932	94.6205	244.32	129.786	164.029	294.402	222.591	72.1048	30	Control sample, negative	na
52803	1.78463	89.2067	233.485	121.537	155.746	301.176	204.928	66.3159	30	Control sample, negative, no serum	na
52804	1.57114	109.918	256.421	141.282	181.202	329.124	248.871	83.2169	30	Control sample, negative, no serum	na
52805	1.50469	118.394	241.426	173.221	179.16	311.459	242.553	97.9094	30	Control sample, negative, no serum	na
52806	1.15707	122.916	265.042	164.581	192.822	342.946	247.854	87.9473	30	Control sample, negative, no serum	na
52807	1.06467	109.486	290.894	165.435	217.954	390.715	291.475	89.2993	30	Control sample, negative, no serum	na
52808	1.86625	116.302	274.955	169.165	195.756	329.72	265.687	89.5927	30	Control sample, negative, no serum	na
52809	1.20717	98.7489	275.03	133.964	201.9	364.077	270.155	77.5722	30	Control sample, negative, no serum	na
52810	1.14046	93.1058	296.182	131.898	202.319	373.228	278.706	68.5371	30	Control sample, negative, no serum	na
52811	1.37651	95.7953	293.113	134.856	215.176	376.385	280.486	76.9624	30	Control sample, negative, no serum	na
52812	1.07935	114.975	279.843	158.495	206.017	368.259	262.919	92.426	30	Control sample, negative, no serum	na
52813	34.3667	1.00738	10.514	10.6233	1.10637	1.15753	1.77106	1.06967	30	control sample convalescent plasma blood donor 2021	unknown
52814	49.7197	1.03814	29.5779	27.5239	1.24891	1.53918	5.22174	0.976826	30	control sample convalescent plasma blood donor 2021	unknown
52815	64.6574	7.19227	132.272	74.4488	13.2241	43.6875	101.436	13.2586	30	control sample convalescent plasma blood donor 2021	unknown
52816	3.95621	79.9428	225.104	125.544	140.813	277.179	208.302	66.0703	30	control sample convalescent plasma blood donor 2021	unknown
52817	44.4794	42.5702	192.645	128.909	79.3508	153.608	120.251	47.2997	30	Immunosuppressive therapy or immunodeficiency	3		F	50
52818	16.4501	83.5553	238.656	168.89	129.677	250.567	200.118	76.7739	30	Immunosuppressive therapy or immunodeficiency	3		F	65
52819	5.06381	113.498	260.719	165.104	169.955	296.738	254.239	89.442	30	Immunosuppressive therapy or immunodeficiency	3		F	80
52820	25.3089	92.1893	258.624	159.684	147.233	277.737	215.919	73.4318	30	Immunosuppressive therapy or immunodeficiency	3		M	75
52821	2.78266	116.954	280.583	163.94	181.453	335.365	266.38	90.4415	30	Immunosuppressive therapy or immunodeficiency	3		F	55
52822	3.32208	108.073	282.584	156.467	174.429	317.39	241.288	85.5094	30	Immunosuppressive therapy or immunodeficiency	3		M	35
52823	69.2917	0.796444	1.10685	1.06991	0.949409	1.57913	1.15932	1.13572	30	Immunosuppressive therapy or immunodeficiency	3		M	30
52824	115.456	11.3934	173.906	75.0545	18.8466	56.5305	80.3146	18.2072	30	Immunosuppressive therapy or immunodeficiency	3		F	45
52825	163.6	1.21237	19.2403	33.0801	1.38692	2.8994	3.04514	1.38493	30	Inflammatory bowel disease	3		F	25
52826	157.897	1.07393	18.1466	15.5088	0.995275	1.31114	3.13268	1.18301	30	Inflammatory bowel disease	3	alpha 4 beta 7 antagonist	F	30
52830	101.886	1.11987	1.32122	4.0637	1.13106	1.23343	0.990907	1.07523	30	Healthy	3		F	45
52832	188.561	1.16956	20.8093	18.5782	1.5078	3.04587	6.85324	1.89365	30	Healthy	3		F	20
52834	184.579	1.14923	5.21278	16.2509	1.06546	1.4864	2.1349	1.11349	30	Healthy	2 or more		F	35
52836	67.3793	33.1575	229.892	116.687	56.8522	115.364	146.006	42.7683	30	Inflammatory bowel disease	V1	IL12_IL23 antagonist	F	30
52837	168.962	1.53209	23.6991	27.3455	1.15471	2.14442	4.88149	1.69283	30	Healthy	3		F	50
52838	148.335	0.980229	1.67503	4.03401	1.3104	1.07626	1.05525	0.947784	30	Healthy	3		M	30
52839	51.4413	36.2209	181.193	99.275	55.9302	129.261	88.7438	37.6157	30	Inflammatory bowel disease	3		F	25
52840	133.105	1.10299	5.84333	24.5626	1.14604	1.24753	1.48061	1.11917	30	Inflammatory bowel disease	3	TNF-alpha antagonist	M	30
52841	1.36282	83.3046	252.276	135.822	145.579	253.428	174.521	69.4982	30	Inflammatory bowel disease	V1	TNF-alpha antagonist	M	25
52842	102.198	32.6703	217.711	144.729	53.162	85.9125	53.819	34.373	30	Inflammatory bowel disease	2 or more	TNF-alpha antagonist	M	40
52843	189.687	1.09333	5.08288	35.5537	1.48452	3.12843	3.29283	1.53657	30	Inflammatory bowel disease	3	alpha 4 beta 7 antagonist	M	50
52844	84.7774	19.1564	200.805	115.531	46.6579	121.113	127.397	25.5746	30	Inflammatory bowel disease	3		F	60
52845	64.3409	66.2498	269.363	136.227	127.897	224.42	180.985	58.4746	30	Inflammatory bowel disease	3		F	55
52846	168.234	1.46831	21.7768	40.3632	1.24175	2.23142	2.90406	1.47939	30	Inflammatory bowel disease	3		M	35
52847	1.71525	114.243	267.424	171.658	169.783	298.664	210.681	89.8264	30	Inflammatory bowel disease	2 or more		M	35
52848	173.553	1.05329	21.0868	37.436	0.991807	1.46116	1.75243	1.24291	30	Inflammatory bowel disease	3	TNF-alpha antagonist	M	60
52849	45.2854	48.7711	260.849	110.838	114.18	217.623	172.013	48.2169	30	Inflammatory bowel disease	3	TNF-alpha antagonist	F	35
52850	227.684	1.06886	12.5335	70.0703	1.12225	17.5124	16.406	1.43428	30	Inflammatory bowel disease	3	TNF-alpha antagonist	F	50
52851	54.8178	27.9347	186.228	96.7462	58.984	132.163	172.848	34.4096	30	control sample convalescent plasma blood donor 2021	unknown
52852	1.6444	89.0737	213.227	117.442	139.146	265.166	195.185	72.5004	30	control sample convalescent plasma blood donor 2021	unknown
52853	18.6509	61.9962	221.685	120.853	116.472	227.312	190.54	56.9306	30	Immunosuppressive therapy or immunodeficiency	3		F	70
52854	16.5823	84.7685	264.883	136.444	148.869	277.313	227.593	70.688	30	Immunosuppressive therapy or immunodeficiency	3		M	75
52855	108.406	1.04354	2.98983	14.7846	1.33161	1.47376	1.48236	1.1546	30	Immunosuppressive therapy or immunodeficiency	3		M	30
52856	94.0367	21.8407	170.474	106.455	31.6749	75.4633	78.8237	29.8716	30	Immunosuppressive therapy or immunodeficiency	3		F	45
52857	81.9914	41.508	247.877	109.367	90.6744	178.25	151.018	44.3355	30	Immunosuppressive therapy or immunodeficiency	3		F	30
52858	173.892	1.15219	10.5071	32.1256	1.24118	2.13704	2.32655	1.47992	30	Immunosuppressive therapy or immunodeficiency	3		F	80
52859	89.8191	12.9407	223.061	117.721	12.3132	31.5267	63.6492	20.9178	30	Immunosuppressive therapy or immunodeficiency	3		M	70
52860	128.381	1.70492	34.9934	20.7212	2.47396	5.37766	4.84702	1.55699	30	Immunosuppressive therapy or immunodeficiency	3		M	75
52861	87.7482	0.899268	1.18812	1.39811	1.37219	1.37219	1.10925	0.952988	30	Inflammatory bowel disease	3	IL12_IL23 antagonist	M	25
52862	76.513	19.9153	200.558	106.293	30.8474	83.1463	112.35	33.238	30	Inflammatory bowel disease	2	IL12_IL23 antagonist	F	25
52863	90.0825	1.34479	1.62852	2.55801	0.69349	1.92377	1.40707	0.979111	30	Healthy	3		F	45
52866	117.271	1.02803	2.0264	16.2255	1.15395	1.47316	1.73763	0.945615	30	Healthy	3		F	60
52868	119.1	13.2085	165.441	93.4596	22.6445	68.0799	79.6075	18.2945	30	Healthy	2		F	65
52872	128.983	1.20039	7.57266	27.6799	1.51538	1.51538	1.61162	1.36529	30	Healthy	3		M	50
52873	88.6078	0.88639	0.908886	1.63582	1.05961	0.908886	1.00934	0.95523	30	Healthy	2 or more		M	40
52874	119.592	0.984746	1.0948	3.81306	1.18287	1.31292	1.0474	1.17852	30	Healthy	2 or more		M	35
52875	119.673	1.0293	1.51884	4.88795	1.22131	0.995914	1.14016	0.879691	30	Inflammatory bowel disease	3	alpha 4 beta 7 antagonist	F	55
52876	22.1679	72.7181	245.84	132.353	112.355	228.877	177.707	64.1291	30	Inflammatory bowel disease	2 or more	TNF-alpha antagonist	M	50
52877	10.5815	67.0882	220.086	115.161	120.163	227.203	174.45	57.3107	30	Inflammatory bowel disease	3		M	35
52878	193.525	1.14553	34.139	64.5564	1.5545	4.37659	13.0053	2.29762	30	Inflammatory bowel disease	3	TNF-alpha antagonist	F	55
52879	88.4491	26.4967	154.889	139.746	54.8211	123.624	120.025	36.5668	30	Inflammatory bowel disease	3	TNF-alpha antagonist	F	35
52880	104.156	30.1782	226.395	117.182	87.1003	174.196	166.865	32.7491	30	Inflammatory bowel disease	3		M	25
52881	48.5637	51.9596	216.814	137.541	95.7157	196.971	178.442	56.6552	30	Inflammatory bowel disease	2	IL12_IL23 antagonist	F	35
52882	157.739	1.66549	40.6684	34.5633	2.24932	10.1247	18.5617	2.46716	30	Inflammatory bowel disease	3	IL12_IL23 antagonist	M	30
52883	113.993	12.4154	220.714	102.539	19.2988	121.589	114.851	13.4656	30	Inflammatory bowel disease	3		M	50
52885	145.129	1.7409	59.7292	37.2163	1.96459	5.68741	8.97885	2.47648	30	Inflammatory bowel disease	3	IL12_IL23 antagonist	M	45
52886	127.101	1.08477	2.1757	4.73596	1.08658	1.42847	1.06495	1.19511	30	Inflammatory bowel disease	3	alpha 4 beta 7 antagonist	M	45
52887	37.5932	54.5935	224.174	108.666	115.81	235.486	208.842	51.7476	30	control sample convalescent plasma blood donor 2021	unknown
52888	1.89502	100.927	244.178	125.649	159.05	303.858	234.181	73.8789	30	control sample convalescent plasma blood donor 2021	unknown
52889	24.9479	85.3689	255.457	138.494	147.644	293.861	225.304	74.9962	30	Immunosuppressive therapy or immunodeficiency	3		F	40
52890	164.419	7.05755	138.493	119.543	11.0882	28.4327	69.0022	26.8776	30	Immunosuppressive therapy or immunodeficiency	3		M	70
52891	149.302	1.09518	18.0015	31.61	1.30092	2.40846	4.39041	1.85086	30	Immunosuppressive therapy or immunodeficiency	3		F	65
52892	2.72832	133.852	298.468	185.573	190.367	342.721	261.968	105.778	30	Immunosuppressive therapy or immunodeficiency	3		M	35
52893	167.861	1.12796	10.5335	24.4024	1.06173	2.82844	4.79061	1.18375	30	Immunosuppressive therapy or immunodeficiency	3		F	40
52894	22.2741	9.94033	75.5623	79.616	21.3676	73.0619	99.1536	26.4358	30	Immunosuppressive therapy or immunodeficiency	3		M	20
52895	5.82579	101.37	280.162	134.059	167.815	319.081	229.74	78.5693	30	Immunosuppressive therapy or immunodeficiency	3		F	50
52896	36.9794	72.2156	282.044	151.731	150.946	308.719	264.478	70.7915	30	Immunosuppressive therapy or immunodeficiency	3		M	75
52897	203.987	1.26407	30.1173	83.2068	1.65342	7.11107	28.756	1.90002	30	Inflammatory bowel disease	2 or more	TNF-alpha antagonist	F	60
52898	164.976	0.995282	1.0719	2.96917	1.03418	1.15115	1.10433	0.95323	30	Inflammatory bowel disease	2	TNF-alpha antagonist	M	30
52899	144.264	1.16594	2.38526	11.7164	1.26422	1.25163	1.38655	1.2904	30	Healthy	3		F	50
52902	113.876	1.10866	1.41337	4.27052	1.05654	1.21835	1.39996	1.1317	30	Healthy	3		F	30
52908	110.398	0.85344	1.0173	1.63872	1.57956	1.50461	1.11367	1.15301	30	Healthy	3		F	60
52909	167.449	1.24135	13.0829	31.7983	1.35228	1.54477	3.42185	1.30297	30	Healthy	3		F	30
52910	161.201	1.01603	1.11398	3.76869	0.980854	1.16942	0.936496	1.00953	30	Healthy	3		F	45
52911	184.169	1.09929	2.74698	19.9456	0.994932	1.22345	1.32504	1.00828	30	Inflammatory bowel disease	3	alpha 4 beta 7 antagonist	F	25
52912	46.9928	39.4811	203.217	87.5878	88.4176	151.823	94.5218	33.2343	30	Inflammatory bowel disease	3	TNF-alpha antagonist	M	30
52913	61.4785	31.8428	180.549	119.728	46.9153	91.3569	109.874	29.77	30	Inflammatory bowel disease	2 or more		F	30
52914	178.978	3.74272	66.501	70.1936	7.89966	33.5778	44.3355	8.26232	30	Inflammatory bowel disease	3	TNF-alpha antagonist	M	40
52915	104.769	3.6699	208.005	90.3439	3.60057	18.4446	33.5125	6.59549	30	Inflammatory bowel disease	3	IL12_IL23 antagonist	M	65
52916	183.516	2.9878	96.6287	73.8198	5.30348	22.7581	64.8363	9.72457	30	Inflammatory bowel disease	3	IL12_IL23 antagonist	F	55
52917	222.126	12.0193	154.314	102.124	21.0792	37.2062	27.5971	15.4351	30	Inflammatory bowel disease	3	TNF-alpha antagonist	F	50
52918	149.775	9.00478	112.73	86.5915	14.6651	49.2272	64.1155	19.4531	30	Inflammatory bowel disease	3		F	35
52919	52.288	62.7184	274.546	142.753	134.274	276.125	236.002	66.0034	30	Inflammatory bowel disease	2 or more	IL12_IL23 antagonist	F	55
52921	99.717	26.1976	193.74	124.18	52.7707	140.09	145.814	43.244	30	Inflammatory bowel disease	2 or more	TNF-alpha antagonist	M	45
52922	156.706	3.81894	99.1861	84.9056	4.95484	16.249	22.416	6.60108	30	Inflammatory bowel disease	3	IL12_IL23 antagonist	M	35
52923	14.1356	97.7583	238.365	137.735	151.368	288.624	246.007	76.4567	30	control sample convalescent plasma blood donor 2021	unknown
52924	1.05346	91.4387	236.564	123.224	151.896	302.585	206.336	67.775	30	control sample convalescent plasma blood donor 2021	unknown
52925	109.794	10.734	152.549	82.1713	19.1376	56.7243	62.6225	17.5672	30	Immunosuppressive therapy or immunodeficiency	3		M	50
52926	172.258	1.87457	78.4137	51.0868	3.14792	7.33025	12.6639	4.21216	30	Immunosuppressive therapy or immunodeficiency	3		F	60
52927	132.391	3.26339	51.9232	74.488	4.70851	11.8202	11.1386	5.05896	30	Immunosuppressive therapy or immunodeficiency	3		M	55
52928	157.674	15.9319	166.2	99.1521	26.4858	56.9468	50.1506	19.9386	30	Immunosuppressive therapy or immunodeficiency	3		F	80
52929	134.64	1.03721	6.30352	18.5696	1.24645	1.94018	2.27248	0.980053	30	Immunosuppressive therapy or immunodeficiency	3		M	65
52930	134.214	18.0622	235.123	119.282	40.649	111.716	201.052	23.7593	30	Immunosuppressive therapy or immunodeficiency	3		F	55
52931	86.403	0.857442	11.4941	7.54938	1.06051	0.936318	1.14333	1.08199	30	Immunosuppressive therapy or immunodeficiency	3		F	80
52932	174.213	1.47735	10.1951	49.3636	1.3655	2.81778	3.90583	2.37791	30	Inflammatory bowel disease	3	TNF-alpha antagonist	M	30
52933	129.015	6.73442	135.685	93.2659	11.7697	48.5928	68.0739	11.6104	30	Inflammatory bowel disease	3	alpha 4 beta 7 antagonist	M	25
52934	173.873	3.65167	103.809	83.4842	5.71666	16.0345	18.1625	6.56436	30	Inflammatory bowel disease	2 or more	alpha 4 beta 7 antagonist	F	35
52938	159.69	2.10187	103.271	65.0881	2.05589	8.06085	27.826	5.7828	30	Healthy	3		F	50
52944	135.773	1.93901	25.1501	40.1368	2.31375	10.3973	8.96646	2.83164	30	Healthy	3		F	65
52945	97.0664	9.92738	119.107	99.8445	10.2594	38.4593	60.0899	16.7876	30	Healthy	V1		M	30
52946	158.977	3.23505	44.4152	49.2319	3.59429	17.5231	33.5249	7.53727	30	Healthy	2 or more		M	25
52947	16.3457	52.1504	206.142	109.185	111.225	216.041	174.697	46.5827	30	Inflammatory bowel disease	2 or more		F	40
52948	118.906	29.6317	193.574	116.59	61.457	117.411	84.6909	42.4253	30	Inflammatory bowel disease	3	TNF-alpha antagonist	M	65
52949	139.207	1.80677	57.8141	25.0269	2.53491	9.09027	15.764	1.93141	30	Inflammatory bowel disease	3	IL12_IL23 antagonist	F	80
52950	194.205	1.66839	77.1321	61.0895	2.61662	8.30833	25.9855	3.14773	30	Inflammatory bowel disease	3		F	60
52951	159.975	1.07204	2.76069	14.3611	0.9848	1.17143	2.35996	1.14321	30	Inflammatory bowel disease	3	IL12_IL23 antagonist	F	40
52952	148.714	0.952557	1.00924	2.25163	1.10862	1.75621	1.04787	1.01706	30	Inflammatory bowel disease	3	TNF-alpha antagonist	M	55
52953	179.44	1.64486	30.5023	66.3336	1.98933	5.00655	6.80383	2.44502	30	Inflammatory bowel disease	3	TNF-alpha antagonist	M	30
52954	6.75485	100.186	254.378	123.126	162.282	293.319	201.371	79.5687	30	Inflammatory bowel disease	2 or more	TNF-alpha antagonist	M	40
52955	125.76	1.61227	24.2402	43.1186	1.37586	2.95835	4.14487	1.58676	30	Inflammatory bowel disease	3	IL12_IL23 antagonist	F	25
52957	48.836	50.5112	240.577	140.544	93.1572	201.199	196.892	51.1386	30	Inflammatory bowel disease	2 or more	alpha 4 beta 7 antagonist	M	45
52958	8.28325	77.3997	254.392	100.557	133.306	205.224	175.297	65.8209	30	Inflammatory bowel disease	3	alpha 4 beta 7 antagonist	M	65
52959	170.082	0.998121	7.30767	25.661	1.11067	1.7793	2.44744	1.08942	30	Inflammatory bowel disease	3		F	20
52960	2.27373	83.6326	213.008	127.341	132.67	253.312	194.545	66.0037	30	Inflammatory bowel disease	2 or more	TNF-alpha antagonist	M	30
52961	64.8915	11.5029	131.982	80.6194	25.074	67.9534	72.8899	14.6259	30	Inflammatory bowel disease	3	TNF-alpha antagonist	F	30
52962	166.701	1.28678	27.3871	30.9516	1.35663	4.75655	6.5724	1.75674	30	Inflammatory bowel disease	3	IL12_IL23 antagonist	F	50
52963	13.4484	75.8418	268.312	145.811	157.321	295.158	223.965	72.9828	30	Inflammatory bowel disease	2	TNF-alpha antagonist	M	55
52964	63.6481	34.187	192.048	101.228	84.577	162.738	126.1	34.452	30	Inflammatory bowel disease	3	TNF-alpha antagonist	F	45
52965	37.9802	76.7208	234.667	119.837	151.249	280.068	231.385	60.8423	30	Inflammatory bowel disease	3		F	70
52966	68.8792	11.8441	131.441	95.0938	24.379	63.2544	72.6133	17.0204	30	Inflammatory bowel disease	3	TNF-alpha antagonist	M	30
52967	133.73	3.22505	16.3743	131.364	1.93656	11.2998	27.8327	4.09652	30	Inflammatory bowel disease	3	TNF-alpha antagonist	F	35
52968	61.2104	57.8146	217.495	122.817	102.013	203.197	149.581	61.9637	30	Inflammatory bowel disease	3	TNF-alpha antagonist	M	50
52969	6.6364	89.7757	262.285	139.817	172.677	310.929	232.273	75.0652	30	Inflammatory bowel disease	3	TNF-alpha antagonist	F	35
52970	94.2038	1.09097	1.04378	1.47478	1.04931	1.01922	1.12374	1.13117	30	Inflammatory bowel disease	3		M	25
52971	61.3904	7.86244	150.605	74.402	17.1325	55.3099	125.474	13.5747	30	control sample convalescent plasma blood donor 2021	unknown
52972	7.89048	100.903	224.469	119.257	140.923	263.834	207.997	71.2616	30	control sample convalescent plasma blood donor 2021	unknown
52973	124.989	1.00498	7.72755	13.2284	0.976658	1.22984	1.60853	1.13995	30	Immunosuppressive therapy or immunodeficiency	3		F	60
52974	56.8401	50.6576	241.424	110.788	99.0484	212.639	177.664	46.9871	30	Immunosuppressive therapy or immunodeficiency	3		M	55
52975	65.422	37.6717	224.404	112.042	86.3845	173.703	156.177	42.449	30	Immunosuppressive therapy or immunodeficiency	3		M	35
52976	184.373	6.0058	173.109	74.975	15.7684	25.7323	52.055	13.2219	30	Immunosuppressive therapy or immunodeficiency	3		F	75
52977	147.525	9.26407	114.506	74.4882	20.4238	43.6245	49.7445	14.1771	30	Immunosuppressive therapy or immunodeficiency	3		M	40
52978	1.87591	105.219	275.791	145.707	185.06	344.812	228.778	79.879	30	Immunosuppressive therapy or immunodeficiency	3		F	65
52979	166.354	1.59052	9.31243	37.1909	1.90869	2.54328	1.24233	1.24328	30	Immunosuppressive therapy or immunodeficiency	3		F	65
52980	65.1984	58.3253	236.66	155.194	111.337	212.803	199.991	54.8301	30	Immunosuppressive therapy or immunodeficiency	3		M	35
52981	156.447	1.28375	16.7346	29.7116	1.32855	2.58602	6.182	1.33179	30	Inflammatory bowel disease	3	IL12_IL23 antagonist	M	40
52982	267.092	5.90288	84.4558	74.7668	16.0473	41.7762	41.7762	11.5272	30	Inflammatory bowel disease	3	TNF-alpha antagonist	M	65
52986	165.317	1.11946	44.7933	58.2745	1.53547	3.60303	11.927	2.58321	30	Healthy	2 or more		F	60
52988	32.207	1.73589	54.1615	41.8481	1.6595	6.52987	10.3982	2.71704	30	Healthy	3		F	40
52989	148.2	1.02546	9.97913	28.6732	1.0603	1.62763	2.33647	1.2937	30	Healthy	3		F	55
52992	114.751	0.948915	1.58417	3.97459	0.893072	1.33733	1.18923	1.13409	30	Healthy	3		F	65
52993	151.505	1.22444	16.7	16.7698	1.33699	3.52762	4.49522	1.54754	30	Healthy	3		M	30
52994	118.193	1.14268	21.0954	32.5911	1.38395	2.47089	4.38529	2.01165	30	Healthy	3		F	40
52995	75.3409	0.958807	0.448428	1.43101	1.28699	1.48428	0.892386	1.10858	30	Inflammatory bowel disease	3		M	25
52996	72.4565	19.3687	135.371	93.4879	41.8025	99.7191	76.771	22.2623	30	Inflammatory bowel disease	3	TNF-alpha antagonist	M	35
52997	0.956094	93.1498	253.374	115.814	169.211	317.596	253.081	67.7464	30	Inflammatory bowel disease	2 or more	TNF-alpha antagonist	M	35
52998	91.4839	6.46141	180.303	69.7431	18.1126	36.1963	59.5559	11.3601	30	Inflammatory bowel disease	3	TNF-alpha antagonist	F	75
52999	30.1865	59.914	233.708	120.385	71.2202	127.902	172.957	58.3707	30	Inflammatory bowel disease	3	IL12_IL23 antagonist	F	25
53000	10.891	95.8773	270.039	146.122	146.992	249.93	138.533	73.6065	30	Inflammatory bowel disease	2 or more	IL12_IL23 antagonist	F	35
53001	14.557	86.1099	254.707	135.479	168.212	303.387	237.321	66.1302	30	Inflammatory bowel disease	3	TNF-alpha antagonist	M	65
53002	147.45	8.73432	153.657	91.0517	15.5927	44.5417	62.4625	15.0041	30	Inflammatory bowel disease	2 or more	TNF-alpha antagonist	M	40
53003	156.416	0.969131	3.32733	17.1283	1.16422	2.03897	1.68296	1.29827	30	Inflammatory bowel disease	3	alpha 4 beta 7 antagonist	F	35
53005	169.456	4.92445	97.8872	67.7708	6.49905	20.0912	29.2498	11.8779	30	Inflammatory bowel disease	3	alpha 4 beta 7 antagonist	M	75
53006	178.996	1.4018	18.1351	54.2286	1.91878	4.73466	4.82822	1.85602	30	Inflammatory bowel disease	3		F	30
53007	50.1223	28.023	183.806	109.135	59.5286	136.481	163.562	32.2237	30	control sample convalescent plasma blood donor 2021	unknown
53008	1.80947	87.0518	202.618	127.162	141.24	268.088	189.55	65.7166	30	control sample convalescent plasma blood donor 2021	unknown
53009	129.668	1.29844	1.30487	33.7977	1.32368	1.32368	1.1352	1.27404	30	Immunosuppressive therapy or immunodeficiency	3		M	85
53010	75.3252	13.8283	180.602	81.41	29.2414	64.9751	83.0451	20.8936	30	Immunosuppressive therapy or immunodeficiency	3		F	70
53011	87.3272	31.4743	183.346	96.7451	63.2648	139.08	115.096	35.5537	30	Immunosuppressive therapy or immunodeficiency	3		F	45
53012	106.897	10.8152	141.703	109.903	19.4175	55.237	89.7318	16.7656	30	Immunosuppressive therapy or immunodeficiency	3		M	75
53013	1.60583	112.589	269.848	159.845	182.299	330.713	246.761	84.1465	30	Immunosuppressive therapy or immunodeficiency	3		F	55
53014	113.889	24.6106	212.005	120.476	42.1551	80.7148	80.5587	33.272	30	Immunosuppressive therapy or immunodeficiency	3		M	75
53015	179.211	4.50381	82.0554	78.3052	5.22491	23.7121	36.7618	9.15902	30	Immunosuppressive therapy or immunodeficiency	3		F	30
53016	84.8367	1.07398	1.29365	1.62076	0.935516	1.15039	1.37326	1.01611	30	Immunosuppressive therapy or immunodeficiency	3		M	35
53017	162.344	4.06236	16.5926	23.1927	4.26574	26.1801	16.4404	5.19951	30	Inflammatory bowel disease	2 or more	TNF-alpha antagonist	F	20
53018	90.0711	1.12676	2.99931	15.1782	1.20918	1.5389	2.07483	1.0744	30	Inflammatory bowel disease	3	alpha 4 beta 7 antagonist	M	85
53019	101.881	1.09053	0.852502	1.73251	1.1352	1.1352	0.852502	1.23006	30	serum standard	3
53020	113.1	1.01402	1.0579	4.71573	1.58446	1.47913	1.16323	1.12342	30	serum standard	3
53021	129.256	1.1334	1.51661	10.3248	1.21419	1.51661	1.21419	1.06034	30	serum standard	3
53022	170.865	1.41255	6.77639	38.8127	1.62308	3.25621	5.2073	1.37912	30	serum standard	3
53023	157.789	3.76062	38.2193	67.4079	4.08042	18.4407	28.077	5.46077	30	serum standard	3
53024	171.516	13.88	94.6174	102.427	21.8499	71.4162	87.2352	19.3635	30	serum standard	3
53025	116.913	37.9183	179.915	112.603	73.1938	166.358	168.76	38.1089	30	serum standard	3
53026	51.8671	66.8599	245.175	128.666	146.447	294.39	231.972	58.2023	30	serum standard	3
53027	23.3323	94.3531	250.78	151.809	170.224	319.579	245.277	80.7452	30	serum standard	3
53028	8.98415	115.033	293.062	168.694	205.097	382.156	273.246	87.5486	30	serum standard	3
53029	4.72088	114.614	239.794	153.019	166.435	313.998	243.596	81.0476	30	serum standard	3
53030	2.98953	100.991	252.044	153.333	172.027	314.496	251.208	86.4829	30	serum standard	3
53031	135.568	1.03035	2.23626	13.1894	1.46531	1.32332	1.60225	0.967891	30	Inflammatory bowel disease	3	TNF-alpha antagonist	M	50
53032	141.26	1.3223	43.3296	54.4991	2.09661	6.78394	13.2864	3.00501	30	Inflammatory bowel disease	3	TNF-alpha antagonist	M	45
53033	66.227	42.0462	205.411	116.498	96.2857	179.337	171.225	48.62	30	Inflammatory bowel disease	3	TNF-alpha antagonist	M	55
53034	239.483	1.34179	107.958	69.8948	1.11693	2.45106	18.322	1.00206	30	Inflammatory bowel disease	3	TNF-alpha antagonist	M	65
53035	196.197	1.17074	6.88932	47.0973	1.39943	5.21004	6.52484	2.45474	30	Inflammatory bowel disease	3	IL12_IL23 antagonist	M	30
53036	16.5022	95.4495	281.542	157.901	153.279	257.547	190.217	78.069	30	Inflammatory bowel disease	2 or more	TNF-alpha antagonist	M	35
53037	17.6159	88.7156	285.418	147.808	159.83	288.665	239.965	73.3254	30	Inflammatory bowel disease	2 or more		M	35
53038	51.1593	54.0655	232.722	128.265	109.104	223.278	198.752	56.228	30	Inflammatory bowel disease	2 or more	TNF-alpha antagonist	M	55
53039	105.251	26.3088	179.977	108.875	49.2092	120.665	108.756	31.862	30	Inflammatory bowel disease	3	alpha 4 beta 7 antagonist	F	25
53041	130.361	6.50417	142.709	46.4261	11.8967	31.897	62.6052	6.99701	30	Inflammatory bowel disease	3	IL12_IL23 antagonist	M	65
53042	138.896	3.4423	91.5466	89.3401	3.43471	23.385	28.1477	4.87085	30	Inflammatory bowel disease	3	TNF-alpha antagonist	M	30
53043	30.0517	68.9322	205.714	121.202	101.668	204.39	188.24	62.183	30	control sample convalescent plasma blood donor 2021	unknown
53044	1.6648	81.2366	205.776	104.136	134.186	255.002	197.936	61.4707	30	control sample convalescent plasma blood donor 2021	unknown
53045	128.812	13.7639	185.956	82.4366	25.7815	48.5784	54.6873	20.3254	30	Immunosuppressive therapy or immunodeficiency	3		M	80
53046	87.8322	14.2096	153.359	100.065	24.0241	66.212	82.6355	26.2437	30	Immunosuppressive therapy or immunodeficiency	3		M	55
53047	73.9024	61.3164	223.217	156.333	92.6847	192.323	174.511	60.7814	30	Immunosuppressive therapy or immunodeficiency	3		F	60
53048	1.4182	113.83	287.86	162.027	181.17	343.569	254.169	99.9868	30	Immunosuppressive therapy or immunodeficiency	3		F	40
53049	49.3217	69.9552	268.217	151.22	130.166	255.777	213.3	69.9552	30	Immunosuppressive therapy or immunodeficiency	3		F	65
53050	139.015	1.08798	4.56924	35.8626	1	1.65015	1.62891	1.22643	30	Immunosuppressive therapy or immunodeficiency	3		M	45
53051	55.44	64.5583	247.649	157.193	112.6	242.517	209.155	67.8117	30	Immunosuppressive therapy or immunodeficiency	3		M	50
53052	184.952	1.58258	51.7319	48.1497	2.03187	9.65306	15.3284	3.1611	30	Inflammatory bowel disease	3	alpha 4 beta 7 antagonist	M	40
53053	142.132	9.09088	128.443	94.469	14.6443	50.7979	61.1507	13.3878	30	Inflammatory bowel disease	3	IL12_IL23 antagonist	F	20
53054	362.078	2.43481	100.149	72.7493	3.40471	17.3578	59.0405	9.25463	30	Inflammatory bowel disease	3	alpha 4 beta 7 antagonist	M	50
53058	149.382	1.69812	46.5524	23.6735	2.07948	7.51019	8.3031	2.43665	30	Healthy	3		F	60
53064	59.7883	39.1676	193.63	117.219	61.3596	112.013	81.193	40.0848	30	Healthy	2		F	30
53065	195.891	1.63448	116.076	72.1229	2.22506	7.20169	52.9871	3.10417	30	Healthy	3		F	30
53066	121.27	8.58716	95.3999	89.2345	10.797	39.5514	58.2682	12.3359	30	Healthy	V1		M	25
53067	15.8674	50.8946	214.539	108.298	111.325	204.812	176.172	53.5125	30	Inflammatory bowel disease	2 or more	TNF-alpha antagonist	M	60
53068	2.93707	100.577	209.956	152.23	129.387	241.586	183.058	82.3461	30	Inflammatory bowel disease	3	TNF-alpha antagonist	F	65
53069	148.051	1.07098	13.0492	14.0216	1.33581	1.82683	4.09407	1.31855	30	Inflammatory bowel disease	2 or more	IL12_IL23 antagonist	F	50
53070	104.661	18.3514	189.49	78.3048	42.0181	63.025	52.8035	22.119	30	Inflammatory bowel disease	3		M	75
53071	170.238	7.1195	90.6445	80.7705	13.6157	30.4027	39.6281	13.85	30	Inflammatory bowel disease	3	TNF-alpha antagonist	M	35
53072	118.504	38.0089	274.592	109.482	67.3406	137.351	159.219	41.4496	30	Inflammatory bowel disease	3	TNF-alpha antagonist	M	65
53073	1.33335	120.327	274.098	160.333	170.842	290.341	250.121	87.6506	30	Inflammatory bowel disease	3		M	55
53074	105.969	21.3384	148.479	78.5864	42.0033	90.3612	81.6361	26.7102	30	Inflammatory bowel disease	2	IL12_IL23 antagonist	F	35
53075	172.949	4.18981	74.7419	67.8977	5.63536	21.7833	30.6008	8.49629	30	Inflammatory bowel disease	3	IL12_IL23 antagonist	M	40
53077	147.52	4.32899	115.716	85.7675	8.9325	30.5501	64.2555	7.09916	30	Inflammatory bowel disease	2 or more	TNF-alpha antagonist	M	25
53078	139.641	1.42735	53.8588	34.8762	2.04677	9.711	18.7911	1.71662	30	Inflammatory bowel disease	2 or more	IL12_IL23 antagonist	F	25
53079	11.1654	89.3788	212.947	137.574	123.657	234.033	184.312	70.4668	30	control sample convalescent plasma blood donor 2021	unknown
53080	1.16097	87.0492	209.75	110.954	130.735	262.778	195.312	62.3647	30	Control sample, negative	na
53081	121.996	6.11762	123.236	51.7002	19.0377	38.514	48.0751	7.42368	30	Immunosuppressive therapy or immunodeficiency	3		F	60
53082	28.5239	67.3598	241.945	123.852	126.558	250.249	205.01	61.1131	30	Immunosuppressive therapy or immunodeficiency	3		M	55
53083	195.419	3.84457	74.4314	77.4166	5.73101	20.7632	21.7882	7.14685	30	Immunosuppressive therapy or immunodeficiency	3		F	50
53084	1.20671	109.28	242.127	133.894	150.886	284.6	203.723	82.0965	30	Immunosuppressive therapy or immunodeficiency	3		M	40
53085	130.003	3.70464	100.281	55.9528	5.12265	19.7295	35.4293	9.78156	30	Immunosuppressive therapy or immunodeficiency	3		F	30
53086	135.117	14.0964	202.826	87.104	31.5513	73.6221	88.1881	23.6908	30	Immunosuppressive therapy or immunodeficiency	3		F	70
53087	177.446	3.10809	70.5382	53.4465	3.70104	9.12271	20.2001	6.84443	30	Immunosuppressive therapy or immunodeficiency	3		M	70
53088	147.547	1.11159	16.8444	29.4071	1.33676	2.28729	5.28103	1.4853	30	Inflammatory bowel disease	3	IL12_IL23 antagonist	M	40
53089	85.7308	27.3469	238.509	98.817	57.1312	113.687	149.962	28.159	30	Inflammatory bowel disease	3	IL12_IL23 antagonist	M	50
53090	180.828	1.01282	14.4562	3.56553	1.02896	1.44223	3.18246	1.06878	30	Inflammatory bowel disease	3	IL12_IL23 antagonist	M	50
53091	1.55732	91.0734	243.748	114.859	157.358	295.358	215.98	66.9619	30	Control sample, negative, no serum	na
53092	1.90222	88.4919	244.079	122.654	158.169	306.093	230.424	62.159	30	Control sample, negative, no serum	na
53093	1.11547	105.775	241.645	145.772	157.632	293.914	223.447	81.0356	30	Control sample, negative, no serum	na
53094	1.07269	107.589	286.722	132.076	196.892	357.787	279.647	85.5339	30	Control sample, negative, no serum	na
53095	1.25217	113.947	263.69	161.299	178.789	343.085	272.672	96.7813	30	Control sample, negative, no serum	na
53096	3.21958	110.206	279.047	150.016	182.266	345.113	271.803	89.642	30	Control sample, negative, no serum	na
53097	0.984882	121.136	268.592	153.502	177.018	351.403	251.796	92.9364	30	Control sample, negative, no serum	na
53098	1.15431	113.041	276.354	138.285	186.224	327.088	267.486	90.3213	30	Control sample, negative, no serum	na
53099	1.20155	123.018	274.673	162.089	173.435	334.419	255.864	96.1566	30	Control sample, negative, no serum	na
53100	1.09681	130.733	291.211	152.569	195.641	360.822	266.267	89.2432	30	Control sample, negative, no serum	na
53101	36.9623	1.05855	11.0952	11.6779	1.01692	1.11376	1.72825	1.06191	30	control sample convalescent plasma blood donor 2021	unknown
53102	46.4987	1.06034	12.1965	13.8797	1.01953	1.15487	1.75245	1.05238	30	control sample convalescent plasma blood donor 2021	unknown
53103	1.0434	74.5681	223.275	102.782	155.869	273.866	216.004	51.1408	10	COVID-19 CONVALESCENT 2020	unknown
53104	16.1476	44.0919	203.287	128.527	82.4666	121.543	111.486	46.4967	10	COVID-19 CONVALESCENT 2020	unknown
53105	11.0075	51.1259	199.496	141.333	93.8699	180.911	143.888	59.2405	10	COVID-19 CONVALESCENT 2020	unknown
53106	14.6358	60.9834	249.54	134.99	115.658	210.255	159.971	55.5322	10	COVID-19 CONVALESCENT 2020	unknown
53107	95.8965	19.8304	167.448	123.669	41.3288	110.652	170.208	31.7056	10	COVID-19 CONVALESCENT 2020	unknown
53108	14.9709	75.1741	233.084	141.561	152.675	254.916	203.872	60.0409	10	COVID-19 CONVALESCENT 2020	unknown
53109	10.419	85.6313	287.134	151.595	174.522	289.604	242.847	75.4829	10	COVID-19 CONVALESCENT 2020	unknown
53110	77.4264	19.4425	130.913	128.748	34.2231	93.9953	115.217	24.0766	10	COVID-19 CONVALESCENT 2020	unknown
53111	24.4581	59.046	225.753	137.268	107.4	184.737	166.263	52.7522	10	COVID-19 CONVALESCENT 2020	unknown
53112	47.7674	43.8709	240.211	136.027	88.556	173.706	206.199	46.5066	10	COVID-19 CONVALESCENT 2020	unknown
53113	145.182	15.8424	129.313	148.943	19.3778	77.033	104.72	21.2338	10	COVID-19 CONVALESCENT 2020	unknown
53114	37.235	54.9945	266.132	152.356	114.224	227.784	242.267	67.301	10	COVID-19 CONVALESCENT 2020	unknown
53115	21.9271	49.5274	209.194	111.875	108.4	194.554	230.17	52.7829	10	COVID-19 CONVALESCENT 2020	unknown
53116	37.9197	37.5221	191.987	115.981	79.9613	147.167	146.257	43.1361	10	COVID-19 CONVALESCENT 2020	unknown
53117	20.8497	41.7579	251.678	139.755	97.6466	264.736	213.689	52.3393	10	COVID-19 CONVALESCENT 2020	unknown
53118	128.857	5.61377	188.95	111.738	14.8154	74.6934	133.126	21.7544	10	COVID-19 CONVALESCENT 2020	unknown
53119	8.63759	79.7121	249.871	148.215	148.588	268.688	228.278	66.2675	10	COVID-19 CONVALESCENT 2020	unknown
53120	44.3742	49.6863	202.593	138.582	87.4598	147.666	119.845	53.4359	10	COVID-19 CONVALESCENT 2020	unknown
53121	38.4512	54.9939	160.731	144.424	109.664	203.954	171.937	48.0479	10	COVID-19 CONVALESCENT 2020	unknown
53122	31.3379	72.3032	233.949	164.5	130	225.74	175.752	69.3184	10	COVID-19 CONVALESCENT 2020	unknown
53123	69.0976	34.5937	218.325	153.561	73.3413	148.727	172.387	44.0552	10	COVID-19 CONVALESCENT 2020	unknown
53124	4.64013	90.4816	240.706	144.944	158.282	272.66	198.897	73.4989	10	COVID-19 CONVALESCENT 2020	unknown
53125	29.4037	56.4985	221.109	137.268	115.411	224.241	208.582	51.928	10	COVID-19 CONVALESCENT 2020	unknown
53126	10.6244	66.4832	251.397	142.966	138	263.396	232.797	65.3464	10	COVID-19 CONVALESCENT 2020	unknown
53127	60.6786	25.6687	154.186	112.255	53.9112	109.809	108.103	32.8411	10	COVID-19 CONVALESCENT 2020	unknown
53128	2.33007	81.8622	245.906	114.193	162.847	283.416	229.532	65.3989	10	COVID-19 CONVALESCENT 2020	unknown
53129	1.03978	91.9848	258.82	124.536	177.332	310.583	236.374	66.8993	10	COVID-19 CONVALESCENT 2020	unknown
53130	26.5608	50.0709	230.441	135.127	116.246	220.053	208.72	53.4845	10	COVID-19 CONVALESCENT 2020	unknown
53131	73.6621	26.3127	221.192	144.471	64.123	127.261	169.244	37.4138	10	COVID-19 CONVALESCENT 2020	unknown
53132	23.3086	66.002	215.366	166.49	111.888	215.076	202.902	65.6704	10	COVID-19 CONVALESCENT 2020	unknown
53133	76.0422	41.6525	257.121	141.655	96.9258	189.033	193.635	45.4644	10	COVID-19 CONVALESCENT 2020	unknown
53134	35.1692	65.591	222.509	165.679	119.204	211.325	176.301	66.6592	10	COVID-19 CONVALESCENT 2020	unknown
53135	2.43815	104.01	277.734	142.53	179.134	309.122	227.959	78.9716	10	COVID-19 CONVALESCENT 2020	unknown
53136	85.6455	33.1609	163.83	123.987	58.3227	128.413	115.157	37.8436	10	COVID-19 CONVALESCENT 2020	unknown
53137	7.2451	63.8022	162.312	150.174	115.811	203.481	176.528	55.5085	10	COVID-19 CONVALESCENT 2020	unknown
53138	84.1048	24.8901	229.386	133.577	69.2968	165.476	218.38	65.5165	10	COVID-19 CONVALESCENT 2020	unknown
53139	78.587	7.29967	66.7746	106.229	9.95594	45.5915	70.5322	8.08959	10	COVID-19 CONVALESCENT 2020	unknown
53140	14.8544	43.7815	227.904	106.14	91.1479	185.465	207.52	36.2229	10	COVID-19 CONVALESCENT 2020	unknown
53141	28.9464	62.1778	272.093	112.92	150.404	281.554	266.546	47.587	10	COVID-19 CONVALESCENT 2020	unknown
53142	15.3677	58.4254	251.135	133.653	135.677	239.498	229.391	55.2242	10	COVID-19 CONVALESCENT 2020	unknown
53143	6.36927	80.509	243.755	129.438	153.26	265.637	192.391	65.7166	10	COVID-19 CONVALESCENT 2020	unknown
53144	15.4758	60.8351	248.618	115.475	135.248	247.386	227.361	55.721	10	COVID-19 CONVALESCENT 2020	unknown
53145	111.356	13.7157	113.564	116.068	23.3991	64.5011	83.1839	22.0507	10	COVID-19 CONVALESCENT 2020	unknown
53146	71.8245	40.9349	234.23	105.765	68.2067	117.882	87.2245	46.429	10	COVID-19 CONVALESCENT 2020	unknown
53147	45.7053	48.2121	230.095	118.026	105.87	213.512	204.332	52.3983	10	COVID-19 CONVALESCENT 2020	unknown
53148	21.8831	70.3989	255.651	150.035	129.075	226.657	173.657	63.4673	10	COVID-19 CONVALESCENT 2020	unknown
53149	109.138	22.0333	200.207	130.809	41.6341	100.741	129.977	34.187	10	COVID-19 CONVALESCENT 2020	unknown
53150	11.5374	82.5003	249.484	157.885	153.333	302.964	231.846	65.4322	10	COVID-19 CONVALESCENT 2020	unknown
53151	32.3603	41.9038	217.231	116.803	91.5385	181.524	143.275	38.9827	10	COVID-19 CONVALESCENT 2020	unknown
53152	15.4109	23.3356	157.937	98.6449	41.5582	89.359	78.2236	27.4834	10	COVID-19 CONVALESCENT 2020	unknown
53153	1.81017	86.3995	239.928	147.046	182.041	292.186	218.563	67.6315	10	COVID-19 CONVALESCENT 2020	unknown
53154	120.023	4.92019	143.636	118.274	6.33685	27.9072	83.0945	7.01301	10	COVID-19 CONVALESCENT 2020	unknown
53155	7.96844	84.2276	250.497	138.106	163.449	284.891	234.975	71.8419	10	COVID-19 CONVALESCENT 2020	unknown
53156	52.9837	27.1506	185.848	87.4216	66.4623	146.152	174.549	29.9732	10	COVID-19 CONVALESCENT 2020	unknown
53157	74.1178	25.9587	197.74	130.456	51.2469	130.974	171.415	33.4715	10	COVID-19 CONVALESCENT 2020	unknown
53158	42.1773	47.9358	197.459	127.821	83.9993	169.339	136.633	45.3974	10	COVID-19 CONVALESCENT 2020	unknown
53159	153.934	4.55282	113.159	110.198	6.91462	29.9171	93.9439	8.55151	10	COVID-19 CONVALESCENT 2020	unknown
53160	10.0298	73.5457	213.132	139.717	143.155	290.779	249.24	67.558	10	COVID-19 CONVALESCENT 2020	unknown
53161	45.5428	39.1157	169.928	150.305	83.1047	205.819	231.434	54.2507	10	COVID-19 CONVALESCENT 2020	unknown
53162	113.712	24.2254	193.221	126.999	46.5313	107.897	99.3953	34.4809	10	COVID-19 CONVALESCENT 2020	unknown
53163	7.77411	66.915	163.292	115.177	90.9291	147.421	101.958	49.4845	10	COVID-19 CONVALESCENT 2020	unknown
53164	33.6005	31.7415	193.816	104.379	74.8796	166.458	178.985	36.7434	10	COVID-19 CONVALESCENT 2020	unknown
53165	12.1285	66.4049	185.053	113.506	110.369	192.106	146.328	52.7427	10	COVID-19 CONVALESCENT 2020	unknown
53166	24.6325	46.3934	190.537	124.463	91.4824	179.313	172.859	49.7878	10	COVID-19 CONVALESCENT 2020	unknown
53167	14.4792	76.608	230.824	138.385	126.331	225.253	155.691	66.7237	10	COVID-19 CONVALESCENT 2020	unknown
53168	171.201	3.90717	178.165	134.023	6.49379	19.1774	109.143	33.7361	10	COVID-19 CONVALESCENT 2020	unknown
53169	7.74529	73.9866	251.372	121.734	148.451	262.942	218.768	66.1162	10	COVID-19 CONVALESCENT 2020	unknown
53170	35.8408	46.2679	272.158	143.187	108.678	207.956	202.632	57.3945	10	COVID-19 CONVALESCENT 2020	unknown
53171	9.26273	78.5777	263.227	141.727	168.585	289.516	226.75	66.0642	10	COVID-19 CONVALESCENT 2020	unknown
53172	63.2615	21.2353	139.746	120.83	45.0914	105.931	106.421	26.9987	10	COVID-19 CONVALESCENT 2020	unknown
53173	27.7487	54.5059	214.945	154.4	108.814	226.257	195.297	52.4154	10	COVID-19 CONVALESCENT 2020	unknown
53174	13.6798	65.6188	225.373	122.825	131.704	235.583	192.966	54.1521	10	COVID-19 CONVALESCENT 2020	unknown
53175	37.1352	26.6236	149.773	110.011	52.7087	122.387	127.664	33.8299	10	COVID-19 CONVALESCENT 2020	unknown
53176	8.98473	25.9301	238.664	125.406	58.5475	138.758	246.003	35.5114	10	COVID-19 CONVALESCENT 2020	unknown
53177	85.0583	14.7121	210.291	111.701	38.4243	98.6091	177.823	37.6988	10	COVID-19 CONVALESCENT 2020	unknown
53178	46.6109	32.6897	230.147	116.455	67.511	151.562	171.06	34.5107	10	COVID-19 CONVALESCENT 2020	unknown
53179	45.7355	39.2629	246.547	126.948	70.4537	127.961	137.623	49.4814	10	COVID-19 CONVALESCENT 2020	unknown
53180	7.8475	95.3989	245.653	147.966	139.76	247.088	182.806	76.6911	10	COVID-19 CONVALESCENT 2020	unknown
53181	93.878	46.1183	224.752	144.493	116.287	235.143	208.126	65.6962	10	COVID-19 CONVALESCENT 2020	unknown
53182	14.3836	89.1126	256.067	150.56	152.893	261.687	209.235	74.8869	10	COVID-19 CONVALESCENT 2020	unknown
53183	149.835	12.7623	163.063	114.164	21.852	78.2728	135.315	23.2709	10	COVID-19 CONVALESCENT 2020	unknown
53184	65.0874	39.791	102.713	144.169	62.7918	144.946	145.987	36.7306	10	COVID-19 CONVALESCENT 2020	unknown
53185	8.72272	78.644	259.362	148.819	148.9	280.407	230.759	71.3398	10	COVID-19 CONVALESCENT 2020	unknown
53186	181.172	6.22494	100.55	101.705	9.55032	34.3685	60.4594	14.9332	10	COVID-19 CONVALESCENT 2020	unknown
53187	90.5582	7.01862	143.682	85.9547	14.5234	46.616	66.522	15.5023	10	COVID-19 CONVALESCENT 2020	unknown
53188	3.07209	94.3853	231.156	132.826	148.341	271.821	206.974	71.7224	10	COVID-19 CONVALESCENT 2020	unknown
53189	39.0839	36.9954	212.887	120.982	81.9034	175.109	209.302	42.1528	10	COVID-19 CONVALESCENT 2020	unknown
53190	49.6085	43.1709	198.729	122.643	88.0298	170.808	147.893	50.6035	10	COVID-19 CONVALESCENT 2020	unknown
53191	92.3043	26.8681	141.365	104.473	31.5274	87.2096	76.2476	42.4553	10	COVID-19 CONVALESCENT 2020	unknown
53192	12.8206	81.9934	260.101	152.353	118.879	188.805	153.086	73.2712	10	COVID-19 CONVALESCENT 2020	unknown
53193	49.086	51.129	269.288	129.568	93.5615	168.038	153.163	41.7493	10	COVID-19 CONVALESCENT 2020	unknown
53194	54.3639	22.5691	186.369	110.892	46.5438	97.8614	126.533	39.4116	10	COVID-19 CONVALESCENT 2020	unknown
53195	88.9352	33.9492	202.247	133.309	80.4837	191.586	200.993	42.4601	10	COVID-19 CONVALESCENT 2020	unknown
53196	20.7123	69.5356	222.686	150.155	128.265	170.053	200.943	64.2908	10	COVID-19 CONVALESCENT 2020	unknown
53197	43.4767	62.6222	229.167	147.688	110.358	221.295	183.976	58.6348	10	COVID-19 CONVALESCENT 2020	unknown
53198	19.1565	76.6241	234.531	146.427	133.726	259.218	227.4	63.7177	10	COVID-19 CONVALESCENT 2020	unknown
53199	11.6078	67.8309	187.481	117.629	106.329	200.862	181.253	55.566	10	COVID-19 CONVALESCENT 2020	unknown
53200	156.206	6.56298	219.764	120.395	18.5079	49.5187	196.554	19.8917	10	COVID-19 CONVALESCENT 2020	unknown
53201	8.0523	91.4079	284.944	146.892	175.517	323.366	274.595	72.7183	10	COVID-19 CONVALESCENT 2020	unknown
53202	32.3603	60.1384	211.406	142.022	99.0419	163.851	170.585	58.4325	10	COVID-19 CONVALESCENT 2020	unknown
53203	5.06199	21.35	205.864	141.465	44.2872	115.196	156.676	48.7943	10	COVID-19 CONVALESCENT 2020	unknown
53204	6.29028	83.591	255.447	145.906	155.158	271.08	227.13	76.5505	10	COVID-19 CONVALESCENT 2020	unknown
53205	8.84547	82.2495	283.804	138.201	149.068	277.097	253.829	68.3985	10	COVID-19 CONVALESCENT 2020	unknown
53206	89.8812	39.5118	199.72	132.001	58.4359	113.871	102.484	41.8598	10	COVID-19 CONVALESCENT 2020	unknown
53207	94.3055	24.7703	182.603	151.477	37.4745	101.964	139.645	48.4757	10	COVID-19 CONVALESCENT 2020	unknown
53208	27.9654	53.8545	223.932	136.207	103.467	216.467	211.18	57.0102	10	COVID-19 CONVALESCENT 2020	unknown
53209	4.34987	106.327	264.946	166.112	171.446	318.858	245.999	90.0224	10	COVID-19 CONVALESCENT 2020	unknown
53210	9.07112	60.9692	267.285	124.167	120.654	219.055	174.707	56.9335	10	COVID-19 CONVALESCENT 2020	unknown
53211	39.1023	56.3361	252.254	123.094	135.749	271.035	218.661	65.1697	10	COVID-19 CONVALESCENT 2020	unknown
53212	53.6493	21.8243	170.185	112.998	38.968	94.0102	103.187	21.2398	10	COVID-19 CONVALESCENT 2020	unknown
53213	15.3486	24.7663	235.545	134.202	52.3466	124.317	219.045	39.6513	10	COVID-19 CONVALESCENT 2020	unknown
53214	66.545	36.2267	194.501	133.136	39.2463	96.5505	95.7137	46.3728	10	COVID-19 CONVALESCENT 2020	unknown
53215	20.2445	61.6297	227.296	149.727	107.292	224.665	210.779	63.4741	10	COVID-19 CONVALESCENT 2020	unknown
53216	45.7232	47.6865	225.814	159.514	79.7019	169.965	181.135	54.8043	10	COVID-19 CONVALESCENT 2020	unknown
53217	53.3256	59.4264	241.637	130.914	118.67	223.096	197.879	63.9509	10	COVID-19 CONVALESCENT 2020	unknown
53218	37.3311	18.3893	201.791	132.257	38.2055	102.592	184.231	20.7121	10	COVID-19 CONVALESCENT 2020	unknown
53219	59.5396	7.52308	127.965	148.592	10.4452	59.6798	112.824	12.8309	10	COVID-19 CONVALESCENT 2020	unknown
53220	11.064	69.8495	264.056	151.533	130.45	258.884	226.416	77.8403	10	COVID-19 CONVALESCENT 2020	unknown
53221	179.611	6.47747	107.502	130.788	7.78571	31.4179	72.2457	19.4456	10	COVID-19 CONVALESCENT 2020	unknown
53222	1.83992	106.334	235.394	159.425	165.649	279.802	221.091	84.4209	10	COVID-19 CONVALESCENT 2020	unknown
53223	27.0671	47.8783	195.475	130.303	87.5181	161.87	159.909	51.2456	10	COVID-19 CONVALESCENT 2020	unknown
53224	20.796	44.022	173.99	108.914	65.8144	120.656	104.478	41.4505	10	COVID-19 CONVALESCENT 2020	unknown
53225	80.0975	31.3025	250.87	128.506	62.4987	116.552	144.985	60.6442	10	COVID-19 CONVALESCENT 2020	unknown
53226	123.534	10.6396	143.777	98.732	20.4371	62.8857	103.098	18.2265	10	COVID-19 CONVALESCENT 2020	unknown
53227	56.8012	59.0602	228.433	137.176	105.982	226.022	203.42	59.0602	10	COVID-19 CONVALESCENT 2020	unknown
53228	52.3688	45.3762	153.439	131.611	66.29	116.863	114.09	41.5952	10	COVID-19 CONVALESCENT 2020	unknown
53229	50.2285	39.6797	201.048	128.986	81.4285	177.953	201.048	49.3424	10	COVID-19 CONVALESCENT 2020	unknown
53230	2.33041	97.3603	258.027	151.414	160.97	289.384	210.245	84.071	10	COVID-19 CONVALESCENT 2020	unknown
53231	12.2293	51.8741	193.027	140.127	89.8745	181.621	193.768	59.241	10	COVID-19 CONVALESCENT 2020	unknown
53232	8.97279	80.1809	262.23	153.253	108.286	177.66	117.463	70.7569	10	COVID-19 CONVALESCENT 2020	unknown
53233	48.2913	67.441	262.465	167.696	132.816	248.709	217.246	60.1893	10	COVID-19 CONVALESCENT 2020	unknown
53234	42.5484	47.7778	209.339	139.291	94.5232	185.709	196.01	53.5168	10	COVID-19 CONVALESCENT 2020	unknown
53235	3.99763	63.6007	205.567	102.958	115.531	210.448	173.024	53.566	10	COVID-19 CONVALESCENT 2020	unknown
53236	140.976	17.1673	143.392	97.0082	38.0742	90.0383	114.492	22.4774	10	COVID-19 CONVALESCENT 2020	unknown
53237	11.4678	67.2118	226.995	109.958	130.878	247.315	197.852	60.781	10	COVID-19 CONVALESCENT 2020	unknown
53238	110.915	11.328	103.09	89.4826	23.0098	69.2154	94.9892	18.4372	10	COVID-19 CONVALESCENT 2020	unknown
53239	13.1536	69.2153	191.022	138.426	91.1923	165.394	90.3976	69.059	10	COVID-19 CONVALESCENT 2020	unknown
53240	16.3065	66.9741	253.137	125.33	117.58	254.323	208.973	57.665	10	COVID-19 CONVALESCENT 2020	unknown
53241	26.3484	56.1301	258.071	122.187	111.544	212.943	181.186	48.1552	10	COVID-19 CONVALESCENT 2020	unknown
53242	24.4753	68.841	279.818	136.69	126.258	213.96	171.234	64.6093	10	COVID-19 CONVALESCENT 2020	unknown
53243	14.3058	63.1925	206.597	122.033	114.374	234.391	243.457	55.3665	10	COVID-19 CONVALESCENT 2020	unknown
53244	33.9632	64.2735	253.374	134.202	121.704	244.87	223.169	57.1325	10	COVID-19 CONVALESCENT 2020	unknown
53245	23.2075	41.5089	188.951	146.049	62.9613	126.986	110.808	39.6365	10	COVID-19 CONVALESCENT 2020	unknown
53246	80.2893	32.2463	203.237	106.435	72.4117	156.345	168.462	33.3941	10	COVID-19 CONVALESCENT 2020	unknown
53247	21.7369	50.657	251.986	124.739	97.3774	153.567	122.331	54.9169	10	COVID-19 CONVALESCENT 2020	unknown
53248	10.0407	20.1757	189.794	118.254	40.1063	96.9483	137.625	31.8691	10	COVID-19 CONVALESCENT 2020	unknown
53249	10.3752	70.1537	208.497	119.654	133.579	249.151	203.271	59.7822	10	COVID-19 CONVALESCENT 2020	unknown
53250	4.85096	93.86	243.776	144.104	129.11	202.267	138.116	77.6095	10	COVID-19 CONVALESCENT 2020	unknown
53251	132.713	6.15803	128.357	126.415	9.61032	38.3502	97.2466	11.9361	10	COVID-19 CONVALESCENT 2020	unknown
53252	35.2309	50.3783	178.782	132.272	80.1971	181.62	174.841	54.0605	10	COVID-19 CONVALESCENT 2020	unknown
53253	42.6754	18.0871	228.917	151.834	33.9516	102.61	209.497	48.0164	10	COVID-19 CONVALESCENT 2020	unknown
53254	41.0935	59.0118	239.35	149.276	116.804	221.433	222.447	56.9385	10	COVID-19 CONVALESCENT 2020	unknown
53255	16.4677	46.2779	253.36	167.931	95.013	203.189	237.035	40.4137	10	COVID-19 CONVALESCENT 2020	unknown
53256	20.5087	69.6169	218.988	148.963	99.6337	174.531	124.065	65.0154	10	COVID-19 CONVALESCENT 2020	unknown
53257	12.5098	75.8898	288.792	143.507	156.22	275.281	225.968	66.1458	10	COVID-19 CONVALESCENT 2020	unknown
53258	17.1115	68.2	240.228	130.75	114.278	225.527	175.637	60.7217	10	COVID-19 CONVALESCENT 2020	unknown
53259	5.20235	83.5778	238.497	139.546	143.742	260.072	213.861	71.9999	10	COVID-19 CONVALESCENT 2020	unknown
53260	10.9497	66.8101	225.782	137.433	125.791	248.233	214.318	59.4933	10	COVID-19 CONVALESCENT 2020	unknown
53261	45.2992	38.0908	158.195	148.633	67.6478	164.303	199.727	39.2675	10	COVID-19 CONVALESCENT 2020	unknown
53262	99.0577	6.98543	183.104	140.12	9.42958	40.3302	144.18	12.8024	10	COVID-19 CONVALESCENT 2020	unknown
53263	2.57312	82.0891	232.484	139.644	120.078	280.023	216.229	72.7905	10	COVID-19 CONVALESCENT 2020	unknown
53264	37.0076	62.1746	104.176	199.161	77.7366	134.377	133.888	56.6524	10	COVID-19 CONVALESCENT 2020	unknown
53265	17.1723	69.2992	263.74	145.873	147.903	280.335	236.03	67.8434	10	COVID-19 CONVALESCENT 2020	unknown
53266	6.47789	73.3356	253.597	147.317	157.617	291.154	263.869	75.2849	10	COVID-19 CONVALESCENT 2020	unknown
53267	4.08341	87.815	229.666	165.332	134.799	260.287	216.757	76.5573	10	COVID-19 CONVALESCENT 2020	unknown
53268	129.924	10.8564	201.62	112.781	20.5577	58.407	97.1995	16.3658	10	COVID-19 CONVALESCENT 2020	unknown
53269	37.8451	72.203	280.897	167.769	120.62	250.772	250.099	66.9713	10	COVID-19 CONVALESCENT 2020	unknown
53270	24.7375	54.3201	212.574	156.07	76.0288	127.01	112.6	63.0554	10	COVID-19 CONVALESCENT 2020	unknown
53271	8.20915	86.378	225.877	137.735	120.717	225.735	173.511	65.0764	10	COVID-19 CONVALESCENT 2020	unknown
53272	36.4625	21.0865	176.844	98.0946	49.2055	116.841	139.034	26.9427	10	COVID-19 CONVALESCENT 2020	unknown
53273	55.1143	16.8337	220.552	139.3	37.7654	81.2066	177.78	29.7668	10	COVID-19 CONVALESCENT 2020	unknown
53274	12.0993	53.9584	224.177	148.129	102.475	218.468	234.094	58.8361	10	COVID-19 CONVALESCENT 2020	unknown
53275	3.88234	99.2271	254.928	163.43	156.873	278.473	208.71	79.7205	10	COVID-19 CONVALESCENT 2020	unknown
53276	68.591	36.8758	197.135	137.247	67.8125	161.107	149.78	38.8718	10	COVID-19 CONVALESCENT 2020	unknown
53277	108.962	29.7716	244.329	165.119	47.148	132.901	189.623	39.4746	10	COVID-19 CONVALESCENT 2020	unknown
53278	16.648	28.8288	235.064	139	62.1545	247.787	248.114	33.953	10	COVID-19 CONVALESCENT 2020	unknown
53279	14.55	81.1927	218.965	158.4	138.058	243.346	195.671	76.3738	10	COVID-19 CONVALESCENT 2020	unknown
53280	75.515	35.814	205.994	134.751	89.7011	176.281	193.642	50.8172	10	COVID-19 CONVALESCENT 2020	unknown
53281	61.6537	45.9335	147.388	157.349	69.0907	173.377	203.314	48.1107	10	COVID-19 CONVALESCENT 2020	unknown
53282	8.53953	92.66	232.994	160.381	146.09	285.011	229.879	74.1905	10	COVID-19 CONVALESCENT 2020	unknown
53283	115.625	11.7111	168.837	111.695	14.9465	34.222	47.8222	21.2078	10	COVID-19 CONVALESCENT 2020	unknown
53284	10.5126	43.6771	216.15	126.551	94.625	208.29	207.383	45.6941	10	COVID-19 CONVALESCENT 2020	unknown
53285	97.4454	13.8709	196.548	98.8658	24.8743	74.9282	129.389	23.5702	10	COVID-19 CONVALESCENT 2020	unknown
53286	53.3998	22.6525	72.7767	94.9121	27.9695	52.1663	84.6616	20.855	10	COVID-19 CONVALESCENT 2020	unknown
53287	4.0866	95.7975	280.907	159.969	191.363	311.086	278.917	73.6319	10	COVID-19 CONVALESCENT 2020	unknown
53288	23.7034	1.21697	250.601	36.1111	1.36569	4.40603	123.989	50.2254	10	COVID-19 CONVALESCENT 2020	unknown
53289	49.4833	38.2542	97.4604	146.132	67.0055	153.497	150.147	39.2797	10	COVID-19 CONVALESCENT 2020	unknown
53290	10.8637	79.6681	268.252	148.756	156.456	280.139	244.801	70.6029	10	COVID-19 CONVALESCENT 2020	unknown
53291	5.57904	92.6516	257.521	153.48	160.486	225.798	178.524	72.6873	10	COVID-19 CONVALESCENT 2020	unknown
53292	169.67	8.76363	127.887	147.008	25.0884	87.0735	111.732	17.7676	10	COVID-19 CONVALESCENT 2020	unknown
53293	71.8421	50.149	207.696	145.719	99.1417	215.457	214.525	48.3792	10	COVID-19 CONVALESCENT 2020	unknown
53294	25.7298	78.4058	227.092	182.076	138.473	277.266	252.179	68.0387	20	COVID-19 CONVALESCENT 2020	unknown
53295	36.1758	14.8612	41.8671	109.717	20.3292	58.248	99.8071	18.6163	10	COVID-19 CONVALESCENT 2020	unknown
53296	16.4364	36.0197	91.2076	111.271	63.8028	134.358	130.901	38.3621	10	COVID-19 CONVALESCENT 2020	unknown
53297	116.8	15.2166	92.6675	107.925	21.2987	62.2913	88.9855	19.7452	20	COVID-19 CONVALESCENT 2020	unknown
53298	20.5974	51.4442	107.921	145.263	86.0293	169.741	160.954	46.6704	10	COVID-19 CONVALESCENT 2020	unknown
53299	9.71169	100.953	217.965	159.786	184.221	311.622	273.057	79.2524	10	COVID-19 CONVALESCENT 2020	unknown
53300	9.42407	100.75	207.211	152.33	180.15	315.762	263.188	81.0435	20	COVID-19 CONVALESCENT 2020	unknown
53301	219.447	1.65439	31.3411	95.0398	1.83032	5.49699	10.2564	2.56859	10	COVID-19 CONVALESCENT 2020	unknown
53302	133.802	3.96604	56.5136	115.82	3.78394	19.6481	39.8531	8.70795	10	COVID-19 CONVALESCENT 2020	unknown
53303	119.14	9.07323	104.132	134.563	10.0674	42.2681	83.4291	19.5534	20	COVID-19 CONVALESCENT 2020	unknown
53304	215.356	3.87781	68.9158	114.611	3.73512	23.8044	37.3023	3.01199	10	COVID-19 CONVALESCENT 2020	unknown
53305	105.601	12.1518	111.226	111.404	13.9669	61.9825	74.0399	8.74462	10	COVID-19 CONVALESCENT 2020	unknown
53306	87.4422	17.2854	114.991	121.281	19.5761	70.6348	87.741	14.19	20	COVID-19 CONVALESCENT 2020	unknown
53307	72.8467	2.45474	69.5994	69.6782	1.7796	7.5913	13.9526	5.57297	10	COVID-19 CONVALESCENT 2020	unknown
53308	30.8414	18.1752	133.773	79.2741	28.1426	64.8072	81.2587	25.7097	10	COVID-19 CONVALESCENT 2020	unknown
53309	9.18028	26.7194	154.645	95.5395	44.7347	96.113	107.53	32.3819	20	COVID-19 CONVALESCENT 2020	unknown
53310	187.811	1.78224	26.5723	96.6306	2.07226	5.89712	15.8212	4.07122	10	COVID-19 CONVALESCENT 2020	unknown
53311	74.5602	43.8286	212.36	161.68	75.5776	138.498	196.972	49.7649	10	COVID-19 CONVALESCENT 2020	unknown
53312	80.3986	38.0759	189.901	141.642	76.2207	149.221	163.906	47.0162	20	COVID-19 CONVALESCENT 2020	unknown
53313	80.766	19.4536	131.346	136.146	30.706	83.4066	118.54	25.5115	10	COVID-19 CONVALESCENT 2020	unknown
53314	31.7294	55.0031	212.915	143.629	119.212	244.478	225.884	59.7172	10	COVID-19 CONVALESCENT 2020	unknown
53315	19.0532	53.7371	204.583	128.543	129.212	250.114	229.81	55.7851	20	COVID-19 CONVALESCENT 2020	unknown
53316	144.545	4.23349	52.067	103.809	4.30077	17.7887	32.6512	5.80882	10	COVID-19 CONVALESCENT 2020	unknown
53317	48.0346	45.2802	208.371	145.047	79.5467	160.818	158.224	45.927	10	COVID-19 CONVALESCENT 2020	unknown
53318	73.5283	0.979642	1.66915	6.4049	1.32642	1.17952	1.47331	1.18964	20	COVID-19 CONVALESCENT 2020	unknown
53319	138.296	3.29763	61.9614	83.7852	5.09184	21.0273	42.0239	6.24253	10	COVID-19 CONVALESCENT 2020	unknown
53320	32.7879	49.7864	176.665	125.455	76.5684	134.85	106.519	48.6485	20	COVID-19 CONVALESCENT 2020	unknown
53321	78.5189	21.2587	133.562	123.745	45.8044	109.081	126.406	30.5756	10	COVID-19 CONVALESCENT 2020	unknown
53322	101.995	10.4574	64.981	114.193	8.63573	34.6487	42.2693	10.8046	10	COVID-19 CONVALESCENT 2020	unknown
53323	107.078	17.4621	89.6147	103.294	10.9469	31.0283	33.1427	19.1627	10	COVID-19 CONVALESCENT 2020	unknown
53324	69.8364	28.6922	102.343	140.622	19.5626	57.6173	65.7539	33.8327	20	COVID-19 CONVALESCENT 2020	unknown
53325	161.866	3.99348	114.127	105.424	5.25839	19.5153	36.4175	9.23244	10	COVID-19 CONVALESCENT 2020	unknown
53326	64.8138	33.4734	208.829	133.189	72.6355	149.647	162.833	41.2183	10	COVID-19 CONVALESCENT 2020	unknown
53327	97.1912	15.11	60.1026	160.694	14.3453	45.215	60.7594	17.7153	10	COVID-19 CONVALESCENT 2020	unknown
53328	30.4179	58.4717	198.848	139.741	102.023	188.26	190.296	61.1027	10	COVID-19 CONVALESCENT 2020	unknown
53329	118.766	1.08606	1.07419	2.1799	1.97892	1.05778	1.36208	1.05162	20	COVID-19 CONVALESCENT 2020	unknown
53330	142.909	1.40853	31.3347	86.7017	1.76921	5.90729	19.5726	1.80265	10	COVID-19 CONVALESCENT 2020	unknown
53331	91.7016	4.19584	29.8301	88.0258	4.94769	16.5789	36.9334	7.43472	10	COVID-19 CONVALESCENT 2020	unknown
53332	95.6555	3.92121	27.3448	64.894	4.48883	10.9985	25.175	8.71959	20	COVID-19 CONVALESCENT 2020	unknown
53333	145.564	1.48209	14.3778	70.3103	2.13895	12.5856	21.6428	3.86907	10	COVID-19 CONVALESCENT 2020	unknown
53334	130.262	10.42	100.766	110	27.4961	86.0567	115.215	18.767	10	COVID-19 CONVALESCENT 2020	unknown
53335	197.603	14.4856	241.869	133.521	26.8646	86.9164	145.626	54.7432	10	COVID-19 CONVALESCENT 2020	unknown
53336	205.765	17.1902	260.234	151.549	41.6352	116.944	165.591	60.3101	10	COVID-19 CONVALESCENT 2020	unknown
53337	110.83	0.998577	4.83499	21.7856	1.43704	1.449	1.60937	0.960562	20	COVID-19 CONVALESCENT 2020	unknown
53338	7.02047	84.5011	281.901	154.613	144.178	239.004	172.239	78.7378	10	COVID-19 CONVALESCENT 2020	unknown
53339	11.5929	80.7561	272.958	171.757	125.898	211.867	185.234	78.0385	10	COVID-19 CONVALESCENT 2020	unknown
53340	8.4328	93.3076	277.45	176.036	147.955	256.18	179.547	79.8564	20	COVID-19 CONVALESCENT 2020	unknown
53341	53.8039	39.7162	228.936	139.798	82.8643	175.353	176.44	48.1114	10	COVID-19 CONVALESCENT 2020	unknown
53342	13.6189	74.4471	240.399	135.379	147.446	276.822	225.247	69.77	10	COVID-19 CONVALESCENT 2020	unknown
53343	8.18655	81.1205	230.053	132.417	146.577	268.301	216.652	73.0499	20	COVID-19 CONVALESCENT 2020	unknown
53344	1.1782	96.7462	219.327	132.988	153.191	258.721	214.026	71.6108	10	COVID-19 CONVALESCENT 2020	unknown
53345	1.04158	104.904	268.781	151.019	190.041	356.663	265.574	83.7869	10	COVID-19 CONVALESCENT 2020	unknown
53346	1.02209	109.293	288.178	138.761	195.662	357.877	286.303	81.5416	20	COVID-19 CONVALESCENT 2020	unknown
53347	80.9688	16.4665	76.202	171.667	11.1718	2627.49	1.64719	31.7112	10	COVID-19 CONVALESCENT 2020	unknown
53348	140.222	5.44401	173.025	162.178	9.31397	34.3522	86.9967	49.7515	10	COVID-19 CONVALESCENT 2020	unknown
53349	119.567	9.64522	128.262	125.017	18.6084	58.5876	125.143	32.4328	10	COVID-19 CONVALESCENT 2020	unknown
53350	72.9269	42.0351	171.432	143.962	77.2211	145.199	160.909	60.5826	10	COVID-19 CONVALESCENT 2020	unknown
53351	143.353	3.79135	93.2249	116.113	7.93338	31.8471	80.1976	5.40997	10	COVID-19 CONVALESCENT 2020	unknown
53352	81.7528	30.0394	139.095	126.751	52.1435	118.855	125.008	35.746	10	COVID-19 CONVALESCENT 2020	unknown
53353	187.726	5.4785	125.017	105.126	9.52952	31.0925	50.7617	9.47328	10	COVID-19 CONVALESCENT 2020	unknown
53354	59.3624	40.8128	222.965	154.088	89.7455	201.793	193.449	45.1834	10	COVID-19 CONVALESCENT 2020	unknown
53355	10.633	49.8752	208.995	104.126	109.257	211.681	187.513	43.55	10	COVID-19 CONVALESCENT 2020	unknown
53356	2.07093	94.4137	246.47	137.031	165.959	304.579	238.3	74.5848	10	COVID-19 CONVALESCENT 2020	unknown
53357	2.7361	89.6871	253.797	128.765	167.264	293.289	225.34	72.2566	20	COVID-19 CONVALESCENT 2020	unknown
53358	127.025	2.56106	170.783	133.702	1.9872	8.47502	49.5194	13.588	10	COVID-19 CONVALESCENT 2020	unknown
53359	114.418	17.8631	204.35	158.13	21.2948	66.341	116.366	42.8643	10	COVID-19 CONVALESCENT 2020	unknown
53360	31.0675	27.073	265.374	168.822	54.6022	116.5	165.067	67.3007	10	COVID-19 CONVALESCENT 2020	unknown
53361	148.998	2.68063	8.0455	138.45	2.51774	13.322	17.3143	2.46184	10	COVID-19 CONVALESCENT 2020	unknown
53362	69.4099	25.3926	85.7471	120.204	35.8391	89.5534	90.1544	29.8391	10	COVID-19 CONVALESCENT 2020	unknown
53363	97.3452	2.73929	68.3317	97.3307	3.52294	10.6117	13.6705	8.59724	10	COVID-19 CONVALESCENT 2020	unknown
53364	113.432	6.71273	125.822	107.331	2617.78	18.0022	0.986669	8.84223	10	COVID-19 CONVALESCENT 2020	unknown
53365	49.0547	5.43943	82.7953	89.4357	3.36519	20.0149	40.0252	12.8297	10	COVID-19 CONVALESCENT 2020	unknown
53366	216.187	1.14407	26.2289	79.6881	1.39496	5.03049	11.8739	1.52475	10	COVID-19 CONVALESCENT 2020	unknown
53367	116.577	2.82147	47.1536	88.8865	2.20179	14.622	23.2207	3.92654	10	COVID-19 CONVALESCENT 2020	unknown
53368	50.2483	1.09432	1.63883	1.14884	2179.54	1.36637	1.02582	0.95808	20	COVID-19 CONVALESCENT 2020	unknown
53369	124.264	4.4923	123.467	100.869	6.28648	17.8116	30.6475	8.46337	10	COVID-19 CONVALESCENT 2020	unknown
53370	168.333	3.24678	90.9456	70.527	3.98881	16.9545	37.1635	9.02737	10	COVID-19 CONVALESCENT 2020	unknown
[truncated: 5,180 more rows]

## Sheet: Fig. 6
Keyword_1	Value_1																		Header	Legend
[truncated: 484 more rows]

[truncated: 9 more sheets: Fig. 7, Fig 8, Suppl Fig. 1 data, Suppl Fig. 2a-f, Suppl fig 2g-l, Suppl Fig. 3, Suppl Fig. 4, Suppl Fig. 5, Suppl Fig. 7]
